# Supplementary material for: Analysis of current status and influencing factors of health promotion behaviors among patients after PCI: based on health ecology theory
Source: Front Public Health. 2025 Dec 11;13:1698957. doi: 10.3389/fpubh.2025.1698957 (PMC12738943; doi:10.3389/fpubh.2025.1698957)
Supplement: Supplementary file 1 [file Table_1.xlsx]

## Sheet: raw data
No	xb	age	BMI	hy	zv	whcd	zyzt	jzd	yb	sr	jzqk	sm	ylgz	mbzd	xy	yj	mxb	bc	xxg	zycs	jrcs	zjsl	C1	C2	C3	C4	C5	C6	C7	C8	C9	C10	C11	C12	C13	C14	C15	C16	C17	C18	C19	C20	C21	C22	C23	C24	C25	C26	C27
1	1	1	3	1	2	2	1	2	1	2	3	2	2	1	3	2	3	1	1	1	1	1	3	3	3	2	1	4	1	2	3	2	2	3	1	1	2	2	2	1	2	1	2	2	2	1	2	2	2
2	1	1	3	1	2	1	1	1	1	2	4	3	1	2	3	3	1	1	1	1	1	1	3	2	2	3	1	4	1	3	3	2	3	3	2	2	2	3	2	2	3	2	1	2	2	1	2	2	3
3	2	3	2	1	2	1	2	1	1	2	4	2	1	2	1	1	1	1	1	1	1	3	3	2	2	2	1	3	1	1	2	2	1	3	1	1	2	1	2	1	1	1	1	2	1	2	2	1	2
4	1	3	4	2	2	1	1	2	3	1	2	1	1	1	2	2	1	1	1	1	1	2	3	2	2	2	1	4	1	2	3	2	1	2	1	1	2	1	2	1	2	1	1	1	1	1	2	1	2
5	1	1	2	1	2	2	1	2	2	2	2	3	1	1	2	3	1	1	1	1	1	1	3	1	2	3	1	2	1	2	2	2	1	2	1	1	1	2	1	1	2	2	1	1	2	1	2	1	2
6	1	1	4	1	2	3	2	1	3	3	3	2	2	2	2	2	3	1	2	2	1	1	3	2	3	3	1	2	1	1	2	2	1	3	3	3	1	2	1	2	3	2	2	2	2	1	2	2	3
7	1	1	3	2	1	3	1	1	1	3	2	3	1	1	3	1	1	1	1	1	1	1	3	2	2	3	1	4	2	2	3	2	2	3	1	1	1	3	1	1	2	3	2	2	2	1	2	2	3
8	2	2	2	1	3	2	2	2	3	1	3	2	2	1	1	1	1	1	2	1	1	1	3	3	3	2	1	4	1	2	3	2	2	3	2	2	3	2	2	3	2	2	2	2	3	2	3	2	3
9	1	2	2	1	3	1	2	2	2	2	3	2	1	2	3	2	3	1	1	3	1	2	3	2	2	2	2	4	1	2	3	2	2	2	1	1	2	3	3	2	2	2	2	2	2	1	2	2	3
10	1	3	2	1	4	3	2	1	1	3	1	2	2	2	2	2	3	2	2	2	1	2	3	2	2	3	2	4	1	2	3	2	2	3	2	2	3	3	3	3	3	2	2	2	3	3	2	2	3
11	2	2	4	1	2	3	2	1	3	1	3	2	1	2	1	1	1	1	2	3	1	1	3	2	2	3	2	4	1	2	3	2	1	3	3	3	2	3	2	3	2	2	2	2	3	2	2	2	3
12	1	3	2	1	2	1	2	1	1	2	3	1	1	1	3	3	3	3	1	2	1	1	3	2	2	2	1	4	1	1	2	1	1	2	1	1	2	1	2	2	1	1	1	1	1	2	1	2	1
13	1	3	2	1	3	1	2	2	3	3	1	3	1	2	2	2	1	1	2	1	1	1	3	3	3	3	2	4	1	1	2	3	1	3	2	2	2	3	2	3	2	2	2	2	2	2	2	2	3
14	1	3	2	1	4	1	2	2	1	2	4	2	2	1	1	1	3	1	1	2	1	1	3	2	2	2	1	4	1	2	2	2	1	3	2	2	3	2	2	2	2	2	1	2	3	1	2	2	3
15	2	3	2	1	3	1	2	2	3	2	3	1	1	1	1	1	1	1	1	1	1	1	3	2	2	2	1	4	1	1	2	2	1	3	1	1	1	2	1	2	2	2	1	1	2	1	2	2	3
16	2	3	2	2	2	1	2	2	2	2	2	1	1	1	1	1	3	2	1	2	1	1	3	2	2	3	1	4	1	1	2	2	1	3	2	2	3	2	3	2	2	2	1	2	2	2	2	2	3
17	1	1	2	2	2	2	1	1	3	2	2	3	2	1	2	3	1	1	2	1	1	1	3	2	2	2	1	2	1	1	2	2	1	3	1	1	2	2	1	2	1	1	2	2	2	1	2	1	2
18	1	3	3	1	3	3	2	2	2	2	3	2	1	1	3	3	2	3	1	1	1	1	3	2	2	2	1	4	1	2	3	2	1	3	2	2	2	2	2	3	2	1	1	2	2	1	1	1	2
19	2	2	3	2	2	2	2	1	1	2	2	2	1	2	1	1	2	3	2	2	1	2	3	3	3	2	2	4	1	1	2	2	1	3	1	1	3	2	3	3	2	2	2	2	2	2	2	1	3
20	2	3	3	2	2	3	2	2	2	3	1	3	1	2	1	1	3	1	1	1	1	3	3	3	3	3	2	4	2	2	3	2	1	3	2	2	3	2	3	3	2	2	2	2	2	1	2	2	3
21	1	1	3	1	2	2	1	1	1	2	4	1	1	1	3	2	1	1	1	1	1	1	3	2	2	2	2	3	2	2	3	2	2	3	1	1	1	2	1	2	2	1	1	2	2	1	2	1	2
22	1	2	4	1	2	2	1	1	1	2	3	1	1	1	1	3	1	1	1	1	1	2	3	2	2	2	1	3	2	2	3	2	1	3	1	1	1	2	1	1	2	2	1	1	2	1	2	1	3
23	1	1	3	1	2	2	2	1	1	3	3	3	1	1	3	1	1	1	1	2	2	3	3	2	2	2	1	3	1	1	2	2	1	3	1	1	2	1	2	1	1	1	1	1	1	1	2	1	3
24	1	2	3	1	2	3	2	1	1	3	3	2	2	2	2	3	2	1	1	2	2	3	3	3	3	3	2	4	2	2	3	2	2	3	3	3	2	3	2	2	2	2	2	3	3	1	2	2	3
25	1	3	2	1	3	2	2	1	1	2	4	2	1	1	3	3	3	1	1	2	1	3	3	2	2	2	1	4	1	2	2	2	1	2	1	1	1	2	1	1	1	1	1	2	2	1	2	1	2
26	1	1	2	1	2	1	1	1	3	3	4	1	2	1	2	2	1	1	1	2	2	3	2	3	3	2	1	3	1	1	3	2	1	3	2	2	1	2	1	1	2	1	1	1	2	1	2	1	2
27	1	3	2	1	3	3	2	1	3	3	4	1	2	2	2	2	3	3	2	3	3	3	3	2	3	2	2	3	2	1	3	2	1	3	2	2	2	3	2	2	2	2	2	2	2	2	3	2	2
28	1	3	3	1	2	1	2	1	1	2	3	2	1	1	3	3	3	3	2	3	2	3	3	2	2	2	1	4	1	1	2	2	1	3	1	1	2	2	2	1	2	1	1	2	2	1	2	1	2
29	1	2	3	1	2	3	2	1	3	3	3	3	2	1	2	2	1	1	1	2	1	2	3	3	3	2	2	4	2	2	3	3	2	3	1	1	2	3	2	2	2	2	2	3	2	2	3	2	3
30	1	1	4	1	2	2	1	1	1	2	4	2	1	1	3	3	2	1	2	1	1	1	3	2	2	2	1	3	1	1	2	2	1	2	1	1	1	2	1	1	2	2	1	2	2	1	2	1	2
31	1	2	2	1	2	3	2	1	1	2	3	3	1	1	2	2	2	1	1	2	2	2	3	2	3	3	1	4	1	1	2	2	1	2	2	2	3	2	3	2	2	2	2	1	2	1	2	1	2
32	2	2	3	1	2	1	2	2	3	1	3	1	1	1	1	1	2	1	2	2	2	2	3	2	2	2	1	3	1	1	2	1	1	2	1	1	2	2	2	3	2	2	1	2	2	2	2	1	2
33	1	3	2	1	3	1	2	1	3	2	3	2	1	1	3	3	3	3	2	2	2	3	3	2	2	2	1	3	1	1	2	2	1	3	2	2	2	2	2	2	2	2	1	1	2	2	2	1	2
34	1	3	3	1	2	3	2	1	3	2	3	1	1	1	3	3	3	1	1	2	2	3	3	2	3	2	1	3	1	1	2	2	1	3	2	2	2	2	2	2	2	2	1	2	2	1	2	1	2
35	1	3	3	1	2	1	2	1	3	2	3	1	1	1	2	3	3	3	2	3	2	3	2	2	2	2	1	3	1	1	2	1	1	2	1	1	2	2	2	1	1	1	1	2	2	2	2	1	2
36	1	1	3	1	2	1	1	1	1	2	4	1	2	2	2	2	2	1	1	2	2	2	3	2	2	2	2	3	2	2	3	2	2	3	2	2	2	3	2	2	2	1	1	2	2	1	2	1	2
37	2	3	2	2	3	1	2	2	2	1	3	1	2	1	1	1	1	1	1	2	2	3	3	3	3	2	2	4	2	1	2	2	2	3	2	2	3	2	3	2	2	2	1	2	2	2	2	1	2
38	1	1	3	1	2	3	2	1	1	3	3	2	2	2	3	2	2	1	2	1	1	1	3	2	2	3	2	4	2	2	3	2	2	3	2	2	3	3	3	2	2	2	2	2	2	2	3	2	2
39	2	1	2	1	2	2	1	1	1	2	4	2	2	2	1	1	1	1	1	2	1	1	3	2	2	2	2	4	2	2	3	2	2	3	2	2	2	3	2	2	2	2	2	2	2	2	2	2	3
40	1	3	3	1	2	1	2	2	1	1	3	1	1	1	2	3	3	3	2	3	2	3	3	2	2	2	1	3	1	1	2	1	1	2	1	1	2	2	2	1	1	1	1	2	2	1	2	1	2
41	1	3	3	1	3	3	2	1	1	2	3	2	1	1	3	3	2	3	2	3	2	3	3	2	2	2	1	3	1	1	2	1	1	2	2	2	2	3	2	1	1	2	1	2	1	1	2	1	2
42	1	1	4	1	2	2	1	1	3	2	3	2	2	2	3	3	1	1	2	2	2	3	3	2	2	3	2	3	1	1	2	2	1	2	2	2	1	2	1	2	2	2	1	2	2	1	2	1	2
43	2	2	3	1	2	1	2	1	1	2	3	1	1	2	1	1	2	3	2	2	1	3	3	3	3	3	2	3	2	1	2	2	2	3	2	2	2	3	2	2	2	2	2	2	2	2	2	2	3
44	1	2	4	1	2	3	1	2	3	3	3	2	2	2	3	2	1	1	1	2	2	3	3	2	2	3	2	3	2	2	3	2	2	3	2	2	2	3	2	2	2	2	2	3	2	2	3	2	2
45	2	2	2	1	2	2	2	1	3	2	3	1	1	1	1	1	3	1	1	2	1	2	3	3	3	2	2	3	2	2	3	3	2	3	2	2	3	2	3	2	2	2	1	2	2	2	2	2	3
46	2	3	2	2	4	1	2	2	2	2	3	1	1	1	1	1	3	3	2	3	2	3	3	2	2	3	2	3	1	1	2	2	1	2	1	1	2	2	2	1	1	1	1	2	2	2	2	1	2
47	2	3	2	2	2	1	2	1	1	2	3	2	1	1	1	1	1	1	2	2	1	1	3	2	2	2	2	3	1	1	2	2	1	2	2	2	2	3	2	2	1	2	1	2	2	2	2	1	2
48	2	3	3	1	3	1	2	2	2	2	3	2	1	1	1	1	3	2	2	2	1	2	3	2	2	2	1	3	1	1	2	1	1	2	2	2	2	2	2	1	1	1	1	2	2	1	2	1	2
49	2	3	2	1	3	1	2	2	3	2	3	2	1	1	1	1	3	1	1	2	1	2	3	2	2	2	1	3	2	2	3	3	2	3	2	2	2	2	2	2	2	2	1	2	2	2	2	1	2
50	1	1	4	1	3	2	1	1	3	1	3	3	1	2	3	3	1	1	2	1	1	1	3	2	2	2	2	3	2	2	3	2	2	3	2	2	3	2	3	2	2	2	2	2	2	2	2	2	3
51	1	2	2	1	2	2	2	2	3	2	4	1	1	2	2	2	1	1	2	2	1	2	3	3	3	2	2	3	2	3	3	3	2	3	2	2	3	3	3	3	2	2	2	3	3	2	3	2	3
52	1	1	2	1	2	3	1	2	3	2	3	2	1	2	3	3	1	1	1	2	1	2	3	2	2	2	2	3	2	2	3	3	2	3	2	2	2	3	2	2	2	2	2	2	2	2	3	1	2
53	1	3	3	1	3	3	2	1	1	2	3	2	1	1	2	2	2	3	2	3	2	3	3	2	2	2	1	3	1	1	2	1	1	2	1	1	2	1	2	1	2	1	1	1	1	1	2	1	1
54	1	2	3	1	2	3	2	1	3	2	3	2	1	1	1	1	2	1	2	1	1	1	3	3	3	2	2	3	2	1	2	2	1	3	3	3	3	2	3	2	2	2	2	2	3	2	2	2	3
55	1	1	4	1	2	3	1	1	1	2	3	2	1	1	1	1	1	1	1	2	2	2	3	2	2	3	2	3	2	2	3	2	2	3	2	2	2	3	2	2	2	2	1	2	3	2	2	1	2
56	1	1	4	1	2	3	1	2	2	2	3	3	1	1	1	1	1	1	1	2	1	1	3	2	2	3	2	3	2	1	2	2	1	3	2	2	2	3	2	2	2	3	1	2	2	2	2	1	2
57	1	1	4	1	3	2	1	1	3	2	3	1	1	2	3	3	3	1	1	2	2	3	3	2	2	3	2	3	2	2	3	2	2	3	3	3	3	2	3	2	2	2	1	2	2	2	2	1	2
58	1	3	2	1	2	1	2	2	3	2	3	2	1	2	2	2	3	3	2	2	1	2	3	2	2	2	1	3	1	1	2	1	1	2	2	2	2	3	2	2	2	2	1	2	2	1	2	1	2
59	1	3	2	1	4	1	2	1	3	2	4	2	1	2	2	1	1	3	2	3	2	3	3	2	2	2	1	3	1	1	2	2	1	2	2	2	2	2	2	2	2	2	1	1	2	1	2	1	2
60	2	2	2	1	2	1	2	2	2	2	3	2	1	2	1	1	2	2	2	2	1	2	3	2	2	2	2	3	2	1	2	2	1	3	2	2	2	3	2	2	2	1	1	2	2	2	3	2	2
61	1	1	3	1	2	2	1	2	2	2	3	1	1	1	1	1	1	1	1	2	2	2	3	2	2	2	2	3	2	1	3	2	1	3	2	2	2	2	2	2	1	1	2	2	1	2	2	2	2
62	1	3	2	1	3	3	2	1	3	2	3	1	1	1	3	3	3	2	2	2	1	1	3	2	2	3	2	2	1	1	2	2	1	2	1	1	2	2	2	2	1	1	1	2	2	2	2	1	2
63	1	3	3	1	2	3	2	1	1	3	3	2	1	2	2	2	3	3	2	3	1	2	3	2	2	2	1	3	1	1	2	2	1	2	1	1	2	2	2	2	1	1	1	2	2	1	2	1	2
64	1	1	4	2	2	1	1	2	2	2	2	1	2	1	2	1	1	1	1	1	1	1	3	2	2	3	2	3	2	2	3	2	2	3	2	2	2	3	2	2	2	2	1	2	2	1	2	1	2
65	2	3	2	1	3	1	2	2	2	2	3	1	1	2	1	1	2	2	2	2	1	2	3	2	2	3	2	3	2	1	2	2	1	3	2	2	2	3	2	2	2	2	1	3	2	2	2	1	2
66	2	3	2	2	3	1	2	2	3	2	2	2	1	1	3	1	3	3	2	3	1	2	2	2	2	2	1	3	1	1	2	1	1	2	1	1	2	2	2	2	1	1	1	2	2	2	2	1	2
67	1	1	3	1	2	1	1	2	2	2	3	2	1	2	3	3	1	1	1	2	1	2	3	2	2	3	2	3	2	2	2	2	1	2	2	2	2	3	2	2	2	2	1	2	3	2	2	2	3
68	1	2	1	1	2	1	2	2	2	2	3	3	1	2	3	3	1	1	1	1	1	1	3	3	3	3	2	3	2	2	3	3	2	3	2	2	2	3	2	2	2	2	1	2	2	2	3	2	3
69	1	1	2	1	2	3	1	1	1	3	4	2	2	2	2	1	1	1	2	2	1	2	3	2	2	3	2	3	2	2	3	3	2	3	2	2	2	3	2	2	2	3	2	2	3	2	2	2	3
70	1	2	2	1	2	1	1	2	2	2	3	2	1	2	3	3	2	1	2	2	1	3	3	2	2	3	2	3	2	2	3	2	2	3	3	2	2	3	3	2	2	2	2	3	3	2	2	2	3
71	1	2	3	1	2	3	2	1	1	3	3	3	2	2	3	1	1	1	2	1	1	1	3	3	3	3	2	4	2	2	3	3	2	3	2	2	3	3	3	2	2	2	2	3	2	2	2	2	3
72	2	3	3	1	2	1	2	2	3	2	3	2	1	1	1	1	1	3	2	3	2	3	3	2	2	2	1	3	2	1	2	2	1	2	2	2	2	3	2	2	2	2	2	2	2	2	3	2	3
73	2	3	2	1	3	1	2	2	3	2	4	1	1	2	1	1	1	3	2	3	1	1	3	2	2	3	2	3	1	1	2	2	1	2	2	2	2	2	2	1	2	2	1	2	2	2	2	1	2
74	1	3	2	1	3	1	2	1	3	3	3	3	1	2	3	2	3	2	2	3	3	3	3	3	3	2	2	3	2	2	3	2	2	3	2	2	2	3	2	2	2	3	2	3	3	2	2	2	2
75	2	1	3	1	3	1	2	2	2	2	3	2	1	1	1	1	1	1	1	2	2	3	3	2	2	2	2	3	2	1	2	2	1	3	2	2	2	3	2	2	3	2	1	2	2	2	2	1	2
76	2	3	2	1	2	2	2	1	1	2	1	3	1	2	1	1	2	3	2	3	1	2	3	2	2	3	2	4	2	2	3	2	2	3	3	3	2	3	2	2	2	2	2	3	3	2	2	2	3
77	2	3	2	2	3	1	2	2	3	2	2	1	1	1	3	3	3	3	2	2	1	2	3	2	2	2	2	3	1	1	2	2	1	2	1	1	2	2	2	1	1	1	1	2	2	2	2	1	2
78	2	3	2	1	3	3	2	1	1	3	4	2	2	2	1	1	3	1	2	2	1	3	3	3	3	3	2	4	2	2	3	2	2	3	2	2	2	3	2	2	3	2	2	2	3	2	2	2	3
79	2	3	3	2	4	1	2	1	1	2	4	2	1	1	1	1	3	3	2	3	1	2	3	2	2	2	1	3	1	1	2	2	1	2	1	1	2	2	2	2	1	1	1	2	2	2	2	1	2
80	1	2	3	1	2	3	1	1	1	3	3	2	2	2	3	1	1	1	2	1	1	1	3	3	3	2	2	4	2	2	3	3	2	3	3	3	2	3	2	2	3	2	2	3	3	2	2	2	3
81	1	1	4	1	3	1	1	2	2	2	3	2	1	1	2	2	1	1	1	1	1	2	2	2	2	3	2	3	2	2	3	2	2	3	2	2	2	2	2	2	2	2	1	2	2	2	3	2	3
82	2	3	3	1	3	1	2	1	1	2	4	2	1	2	1	1	2	2	1	2	2	2	3	2	2	3	2	4	2	1	3	3	2	3	3	3	3	3	3	2	2	2	2	3	2	2	3	2	3
83	1	3	3	1	3	1	2	2	2	2	4	2	1	2	2	1	1	2	2	2	1	2	3	2	2	3	2	4	3	2	3	2	2	3	2	2	2	3	2	2	2	2	1	2	2	2	2	1	2
84	2	2	3	2	2	1	2	1	1	2	3	2	2	2	1	1	1	1	2	2	1	2	2	2	2	3	2	4	2	1	2	2	1	3	2	2	3	2	3	2	2	2	1	2	3	2	2	2	3
85	1	3	2	1	2	1	2	1	1	2	4	2	2	2	3	2	2	2	2	2	1	2	3	2	2	3	1	3	2	1	2	2	1	3	2	2	2	2	2	2	1	1	1	2	2	2	2	1	2
86	1	1	3	1	2	3	1	1	1	3	4	3	2	2	1	1	1	1	1	1	1	1	3	2	2	3	2	4	2	2	3	3	2	3	3	3	2	3	2	2	3	3	2	3	3	2	2	2	3
87	1	1	3	1	2	1	1	2	2	1	3	2	1	2	3	1	1	1	2	2	1	2	3	3	3	3	2	4	2	2	3	2	2	3	2	2	2	3	2	2	2	2	3	3	2	2	2	2	3
88	2	2	3	1	3	1	2	1	1	2	4	2	2	2	1	1	1	1	1	1	1	1	2	2	2	3	2	4	2	1	2	2	1	3	2	2	3	3	2	2	2	3	2	2	3	2	2	2	3
89	1	3	3	1	3	1	2	1	1	3	4	2	1	2	1	3	1	1	2	2	1	2	3	2	2	3	2	4	2	1	2	2	2	3	2	2	2	3	2	2	2	2	2	3	3	2	3	2	3
90	2	3	1	2	4	2	2	1	1	2	3	3	1	2	1	1	3	2	1	2	1	2	3	2	2	3	2	4	2	1	2	2	1	3	3	3	2	3	2	2	3	2	1	2	2	2	2	2	3
91	2	2	3	1	3	1	2	2	2	2	3	2	1	2	1	1	1	2	2	2	1	1	3	2	2	2	1	3	2	1	2	2	1	3	2	2	2	3	2	2	2	1	1	2	2	2	2	1	2
92	2	3	2	1	3	3	2	1	1	2	4	2	1	2	1	3	3	3	2	3	1	2	3	2	2	2	1	3	1	1	2	1	1	2	1	1	2	2	2	2	1	1	1	2	2	1	2	1	2
93	2	3	2	1	3	1	2	2	2	2	4	2	1	2	1	1	2	3	2	2	1	3	3	2	2	3	1	3	2	1	2	2	1	2	2	2	2	2	2	2	1	2	1	2	2	2	2	1	2
94	1	3	2	1	3	1	2	1	1	2	3	1	1	2	2	2	3	1	2	3	1	3	2	2	2	2	1	3	1	1	2	1	1	2	2	2	2	2	2	2	1	1	1	2	2	1	2	1	2
95	1	2	2	1	2	2	2	1	1	3	2	3	2	2	1	1	1	1	1	2	1	1	3	3	3	3	2	4	2	2	3	3	2	3	3	3	3	2	3	2	2	2	2	3	2	2	3	2	3
96	1	2	4	1	2	1	2	1	1	2	3	2	1	2	3	1	1	1	2	2	1	2	3	2	2	3	2	4	2	2	3	2	2	3	2	2	2	3	2	2	2	2	2	3	2	2	3	2	3
97	1	2	3	1	2	1	2	1	1	2	4	2	1	2	3	3	3	3	2	2	2	2	3	2	2	2	1	3	2	1	2	2	1	3	2	2	2	3	2	2	2	2	1	2	2	2	3	2	2
98	1	1	3	1	2	3	2	1	1	2	4	3	2	2	2	3	1	1	1	2	1	1	3	3	3	3	2	4	2	2	3	2	2	3	2	2	2	3	2	2	2	3	2	2	3	2	2	2	3
99	1	3	3	1	2	1	2	1	1	1	3	3	1	2	2	3	2	1	1	2	1	1	3	3	3	3	2	4	3	2	3	3	3	3	2	2	2	3	2	3	3	2	2	3	3	2	3	2	3
100	1	3	2	1	2	2	2	1	1	3	4	3	1	2	1	1	2	1	2	1	1	1	3	3	3	3	4	4	3	2	3	3	2	3	3	3	3	3	3	2	2	2	2	3	3	3	3	2	3
101	2	3	3	2	3	1	2	1	1	2	4	3	2	2	1	1	1	1	2	1	1	1	3	3	3	3	2	4	3	1	2	2	2	3	2	2	3	2	3	2	3	2	2	3	3	2	2	2	3
102	1	1	3	1	3	1	1	1	1	2	4	3	1	2	1	2	1	1	2	1	1	3	3	3	3	3	2	4	3	2	3	2	2	3	2	2	3	2	3	3	2	2	2	2	2	2	3	2	2
103	1	3	4	1	2	1	2	2	3	2	3	2	1	2	2	2	1	2	2	2	1	1	3	2	2	3	2	3	2	2	3	2	2	3	2	2	3	3	3	2	3	2	2	2	2	3	3	2	3
104	2	3	2	1	3	3	2	1	1	1	1	2	1	2	1	3	3	1	2	2	2	2	3	2	2	3	2	3	2	1	3	2	2	3	2	2	3	3	3	2	2	2	2	3	3	2	3	2	3
105	2	3	3	2	3	1	2	2	3	2	4	2	2	2	1	1	1	1	2	2	1	2	3	3	3	3	2	4	2	2	3	3	2	3	2	2	3	2	3	2	3	2	2	3	3	3	3	2	3
106	1	3	2	1	3	1	2	1	1	3	4	3	2	2	1	2	2	1	1	1	1	1	3	3	3	2	2	4	2	1	2	2	2	3	2	2	3	3	3	2	2	2	2	3	2	2	3	2	3
107	1	3	3	1	2	1	2	2	2	2	3	2	2	2	1	1	3	2	2	2	2	3	3	2	2	2	2	3	2	1	2	2	1	2	2	2	2	3	2	2	2	2	2	2	2	2	3	2	3
108	1	1	2	1	2	1	1	2	2	2	3	3	2	2	1	1	3	1	2	2	2	3	3	2	2	3	2	3	1	1	2	2	1	2	2	2	2	3	2	2	2	2	2	2	2	2	3	2	2
109	1	2	3	1	2	2	1	2	2	2	3	2	1	2	1	1	2	1	2	2	2	3	3	2	2	3	2	3	2	1	3	2	2	3	2	2	3	2	3	2	2	2	2	2	2	2	3	2	3
110	2	2	2	1	3	1	2	1	1	3	3	2	1	2	1	1	3	3	2	2	2	3	3	2	2	3	2	4	2	2	3	2	2	3	2	2	3	3	3	2	2	2	2	3	3	2	2	2	3
111	1	2	3	1	2	3	2	1	1	3	3	3	2	2	3	3	3	2	2	2	1	2	3	2	2	3	3	4	2	2	3	2	2	3	2	2	3	3	2	2	3	2	2	3	3	2	2	2	3
112	2	3	2	2	3	2	2	1	1	2	2	1	2	2	1	3	1	3	2	3	3	3	3	2	2	3	2	3	2	1	3	2	2	3	2	2	3	2	3	2	3	2	2	3	2	3	2	2	3
113	1	3	2	1	2	1	2	2	2	1	3	1	1	2	2	2	3	3	2	3	1	3	3	2	2	2	1	3	2	1	2	2	1	2	2	2	2	2	2	2	1	2	1	2	3	2	3	1	2
114	1	2	3	1	2	1	2	2	2	2	4	2	1	2	2	3	2	2	2	2	1	2	3	2	2	3	1	3	2	2	3	2	2	3	2	2	2	3	2	2	2	2	1	2	2	2	1	1	2
115	1	3	2	1	2	1	2	2	2	2	4	2	1	2	1	3	1	1	2	2	1	2	3	2	2	3	2	4	2	2	3	2	2	3	2	2	2	3	2	2	2	2	1	2	2	2	3	2	2
116	1	3	2	1	3	1	2	1	1	2	3	2	1	2	1	1	2	3	2	2	1	1	3	2	2	3	2	3	2	1	2	2	2	3	2	2	2	2	2	2	2	1	1	2	2	2	2	1	2
117	2	1	3	1	2	2	2	2	2	1	3	2	2	1	1	1	3	1	1	2	2	3	3	2	2	3	2	3	3	2	2	2	2	3	3	3	3	2	2	2	3	2	2	3	3	2	2	3	3
118	2	2	2	1	2	2	2	1	3	1	3	1	1	2	1	1	3	3	2	3	3	3	3	2	2	2	2	3	1	1	2	1	1	2	2	2	2	3	2	2	2	2	1	2	2	2	3	2	2
119	1	3	3	1	3	3	2	1	1	3	4	3	2	2	2	2	2	2	2	2	2	3	3	2	2	3	2	4	2	2	3	2	2	3	3	3	3	3	3	3	2	2	2	3	3	3	3	2	3
120	1	1	2	1	2	3	1	1	1	3	4	3	1	2	3	1	3	1	1	2	1	1	3	3	3	2	2	4	3	2	2	2	2	3	2	2	2	3	2	2	2	2	2	2	3	2	2	2	3
121	2	2	3	1	2	1	2	2	3	2	4	2	1	1	1	1	2	2	2	3	1	2	3	2	2	2	1	3	2	2	3	2	2	3	3	3	2	3	2	2	2	2	2	3	2	2	3	2	2
122	1	1	3	1	2	3	1	1	1	2	3	3	1	2	1	2	3	1	2	1	1	1	3	3	3	2	4	3	2	2	2	2	2	3	2	2	2	3	2	2	2	2	2	3	3	2	2	2	3
123	1	3	3	1	2	1	2	2	3	2	3	2	1	2	3	3	1	2	2	2	1	1	3	2	2	3	2	4	2	2	3	2	2	3	2	2	2	3	2	2	2	2	1	2	3	2	3	1	2
124	2	3	3	1	3	1	2	1	1	2	3	1	1	1	1	1	2	2	2	2	2	2	3	2	2	3	2	3	2	2	3	2	2	3	3	3	2	3	2	2	2	2	1	2	3	2	3	2	3
125	1	3	1	1	3	1	2	2	2	1	3	3	1	2	1	1	1	1	1	1	1	1	3	2	2	2	1	3	2	1	2	2	1	2	2	2	2	3	2	2	2	2	1	2	3	2	2	1	2
126	1	3	2	1	2	3	2	1	1	2	3	2	1	2	2	3	1	2	2	2	2	3	3	2	2	2	1	3	2	1	2	1	1	2	2	2	2	2	2	1	1	1	1	2	2	2	3	1	2
127	2	1	4	1	2	1	1	1	1	3	1	2	1	2	1	1	1	1	1	1	1	1	3	3	3	3	2	4	2	2	3	2	2	3	3	3	2	3	2	2	2	2	3	2	3	2	2	2	3
128	2	1	3	1	2	2	1	1	1	3	4	1	1	2	1	1	1	1	1	1	1	1	3	2	2	2	2	3	2	1	2	2	1	2	2	2	2	3	2	2	2	2	1	2	3	2	3	2	3
129	2	3	2	2	3	2	2	1	1	3	2	1	1	2	1	3	2	3	1	3	3	3	3	2	2	3	1	3	2	1	2	2	2	3	2	2	2	3	2	2	2	2	2	3	3	2	2	2	3
130	1	3	2	1	2	1	2	2	2	2	3	2	1	1	2	2	2	3	2	2	1	2	3	2	2	2	1	3	2	1	2	2	1	2	2	2	2	2	2	1	1	2	1	2	3	2	2	1	2
131	2	1	3	1	2	2	2	1	1	2	4	3	2	2	3	2	1	1	1	2	2	2	3	3	3	2	2	4	2	2	3	2	2	3	3	3	2	3	2	2	2	2	2	3	3	2	3	2	3
132	1	3	3	1	2	1	2	2	1	1	3	1	1	1	3	2	2	3	2	2	2	3	3	2	2	2	1	3	2	1	1	2	1	2	2	2	1	2	1	2	1	1	1	2	2	1	2	1	2
133	2	3	2	1	3	1	2	2	2	2	2	1	1	2	1	1	3	3	2	2	1	2	2	2	2	3	1	3	2	1	2	1	1	2	2	2	2	1	2	2	2	2	1	2	2	2	3	1	2
134	1	1	2	1	2	1	1	2	2	3	4	3	1	2	2	2	1	1	1	1	1	1	3	2	2	3	2	4	3	2	2	2	2	3	3	3	2	3	2	2	2	3	2	2	3	2	2	1	2
135	2	1	3	1	2	1	2	1	1	2	4	1	1	2	1	1	1	1	2	2	1	1	3	2	2	3	2	4	2	2	3	2	2	3	2	2	2	2	3	2	3	2	2	2	3	2	3	2	3
136	1	3	2	1	2	2	2	1	1	3	4	2	2	2	3	3	2	2	2	2	2	3	3	2	3	3	2	4	2	2	3	2	1	2	3	3	2	3	2	2	2	2	1	2	3	2	3	1	2
137	2	1	3	1	2	1	2	1	1	2	3	3	2	2	1	1	1	1	1	2	1	1	3	3	3	3	2	4	2	2	3	3	2	3	3	3	3	3	2	3	2	2	2	3	3	2	3	2	3
138	1	3	4	1	3	1	2	1	1	2	3	2	1	2	3	2	2	3	2	3	1	3	3	2	2	3	1	3	2	1	2	2	1	2	2	2	2	3	2	2	2	2	2	2	2	2	3	2	2
139	2	3	2	1	3	1	2	2	2	2	3	2	1	2	1	1	1	2	2	2	1	2	3	2	2	3	1	3	2	1	2	2	1	3	2	2	2	3	2	2	1	1	1	2	2	2	2	1	2
140	1	1	3	1	2	2	1	2	2	3	3	3	1	2	3	1	2	2	2	2	2	3	3	2	2	3	2	4	2	2	3	2	2	3	2	2	2	3	2	2	2	2	2	3	3	2	3	2	2
141	1	3	2	1	2	1	2	1	1	2	4	2	1	2	3	3	3	3	2	3	2	3	2	2	2	3	1	3	2	1	2	2	1	2	2	2	2	3	2	2	1	2	1	2	2	2	3	2	2
142	1	3	4	1	3	2	2	1	1	2	4	3	1	2	3	2	3	3	2	2	1	2	3	2	3	3	2	4	2	2	3	2	2	3	2	2	2	3	2	2	2	1	2	2	3	2	3	2	3
143	2	3	4	1	3	1	2	2	2	2	1	3	2	2	1	1	3	2	1	2	1	1	3	3	3	3	2	4	2	2	3	2	2	3	3	3	2	3	2	3	2	2	2	3	3	2	3	2	3
144	1	2	4	1	2	3	2	2	2	3	4	3	2	2	1	3	2	2	2	2	1	3	3	2	2	3	2	4	3	2	3	3	2	3	3	3	3	3	2	2	2	2	2	3	3	2	3	2	3
145	1	3	4	1	3	1	2	1	1	2	4	2	1	2	3	2	2	3	2	2	2	3	3	2	2	3	1	3	2	1	2	2	1	2	2	2	3	2	3	2	3	2	3	3	3	2	2	2	3
146	2	2	1	1	2	2	2	1	1	2	4	2	2	2	1	1	3	1	1	2	2	3	3	2	3	3	2	4	2	1	3	2	2	3	2	2	3	3	3	2	2	2	2	3	3	2	2	1	3
147	2	3	2	1	2	1	2	1	1	2	4	2	1	1	1	1	3	3	2	2	1	1	3	2	2	3	1	3	2	1	2	1	1	2	2	2	2	3	2	2	1	1	2	2	1	2	1	2	2
148	1	3	2	1	4	2	2	2	2	1	4	2	1	2	2	2	1	1	2	2	1	2	3	2	2	3	1	4	2	2	3	2	2	3	2	2	3	2	2	2	2	1	2	2	3	2	2	1	2
149	2	2	2	1	2	1	2	2	2	2	4	2	1	2	1	1	1	1	2	2	1	2	3	2	2	3	1	3	2	1	3	2	1	3	2	2	2	2	2	2	1	2	1	2	3	2	3	2	2
150	1	1	3	1	2	3	1	1	1	3	4	3	2	2	3	2	1	1	1	1	1	2	3	2	3	3	2	4	2	2	3	2	2	3	3	3	3	3	3	2	3	2	2	2	3	2	3	2	3
151	1	1	3	1	2	3	1	2	2	1	1	2	2	2	3	3	1	1	2	1	1	1	3	2	3	3	2	4	3	2	2	3	2	3	2	2	2	3	2	2	3	2	2	2	3	2	3	2	3
152	1	1	2	1	3	2	1	2	2	3	4	1	1	2	3	2	2	1	2	2	1	2	3	2	2	3	2	3	2	1	3	2	2	3	2	2	2	3	2	2	1	2	1	2	2	2	3	1	2
153	1	2	3	1	2	1	2	1	1	2	4	3	1	2	2	2	1	3	1	2	1	1	3	2	3	3	2	3	2	1	2	2	1	2	2	2	2	3	1	3	2	2	2	3	2	2	3	1	2
154	1	3	2	1	3	1	2	2	3	1	3	1	1	2	2	2	2	3	2	2	1	1	2	2	2	3	1	3	1	1	2	2	2	3	2	2	2	3	2	1	2	2	1	2	2	1	2	1	2
155	2	1	2	1	2	1	1	2	3	3	4	2	1	2	1	1	1	1	1	1	1	1	3	2	2	2	1	3	2	1	2	2	1	3	2	2	2	2	1	3	2	2	1	2	2	2	3	2	2
156	2	1	3	1	2	1	2	1	1	3	4	3	2	2	1	1	1	1	1	1	1	1	2	3	3	3	1	4	2	2	3	2	1	3	3	3	2	3	2	3	2	2	2	3	2	2	3	2	3
157	1	1	2	1	2	3	2	1	1	3	4	3	2	2	2	3	2	3	2	2	1	2	3	2	3	3	2	4	2	2	3	2	2	3	3	3	3	3	2	3	2	3	2	2	3	2	3	2	3
158	1	3	2	1	3	1	2	2	2	1	4	3	1	2	1	1	2	3	2	2	1	1	3	2	2	3	1	4	3	2	3	3	2	3	2	2	2	3	2	2	2	3	2	2	2	2	3	2	2
159	2	3	2	2	2	2	2	1	1	2	2	1	1	2	1	1	1	2	2	2	1	2	3	2	2	3	2	4	2	1	2	2	1	3	2	2	2	3	2	2	2	3	2	2	2	2	3	1	2
160	1	3	2	1	2	1	2	1	1	2	4	2	2	2	2	2	3	3	2	3	2	3	3	2	3	3	2	4	2	2	3	2	2	3	2	2	2	3	2	2	3	2	2	2	2	2	3	2	2
161	1	3	1	2	3	1	2	2	3	1	2	1	1	1	2	2	2	3	2	3	2	3	3	2	2	2	1	3	1	1	2	2	1	2	1	1	2	2	2	2	1	1	1	2	2	2	1	2	3
162	2	3	3	1	3	2	2	1	1	3	4	3	2	2	1	1	2	2	2	2	1	2	3	2	3	3	2	4	2	2	3	3	2	3	3	3	2	2	3	3	2	2	2	2	2	3	3	2	3
163	1	2	3	1	2	2	2	1	3	1	3	1	1	1	1	1	3	3	2	3	2	3	3	2	2	2	1	3	1	1	2	2	1	2	1	1	2	2	1	2	1	1	1	2	2	2	2	1	2
164	2	2	3	1	3	2	2	1	1	3	4	3	2	2	1	1	1	1	1	1	1	1	3	2	3	3	2	4	2	2	3	2	2	3	2	2	3	3	2	3	2	2	2	2	2	3	2	2	2
165	2	3	2	2	3	2	2	2	2	1	2	1	1	1	1	1	3	3	2	3	1	1	3	2	2	3	1	3	1	1	2	2	1	2	1	1	2	2	2	1	1	1	1	2	2	2	1	1	2
166	1	3	2	1	2	1	2	2	2	2	3	2	1	2	1	1	3	3	2	2	2	3	3	2	3	3	1	4	2	1	2	2	2	3	2	2	2	3	2	2	2	2	1	2	2	2	2	2	3
167	2	3	3	2	3	1	2	2	2	2	2	1	1	1	1	1	2	3	2	2	1	2	3	2	2	2	1	3	1	1	2	1	1	2	1	1	2	2	2	1	1	1	1	2	2	2	2	1	2
168	1	3	2	1	3	1	2	1	3	3	4	3	2	2	1	1	3	3	2	3	2	3	3	2	3	3	2	4	2	1	3	2	2	3	3	3	2	3	2	2	3	3	2	2	3	2	3	2	3
169	2	3	2	2	3	3	2	1	1	3	4	2	2	2	1	1	2	3	2	2	1	2	3	2	3	3	2	4	2	1	3	2	2	3	3	3	3	3	3	2	2	2	2	3	3	2	3	2	3
170	2	1	3	1	2	2	1	2	3	2	4	2	1	2	1	1	2	1	2	1	1	1	3	3	3	3	2	4	2	2	3	2	2	3	2	2	2	2	2	2	2	3	2	2	2	2	3	2	3
171	2	3	3	1	2	1	2	2	2	2	3	1	1	2	1	1	1	2	2	2	1	2	2	2	2	3	1	3	2	1	2	2	1	3	2	2	2	3	2	3	2	2	2	2	2	2	3	2	3
172	1	3	3	1	3	3	2	1	1	3	4	3	2	2	2	3	3	3	2	2	1	1	3	3	3	3	2	4	2	2	3	3	2	3	3	3	2	3	2	2	2	2	2	3	3	2	3	2	3
173	1	2	3	1	2	3	1	1	1	2	4	3	2	2	2	2	3	2	2	2	2	3	3	3	3	3	2	4	2	2	3	2	2	3	2	2	2	3	2	3	2	2	3	3	2	2	3	2	3
174	2	2	3	2	2	2	2	1	1	2	2	2	1	2	1	1	1	2	2	2	1	2	3	2	3	3	2	4	2	2	3	2	2	3	2	2	2	3	2	2	2	2	2	2	3	2	3	2	2
175	1	2	2	1	2	1	1	2	2	3	4	3	2	2	3	3	2	2	2	2	2	3	3	2	3	3	2	4	2	2	3	2	2	3	2	2	2	3	3	2	2	2	2	3	2	2	3	2	3
176	2	3	3	1	2	1	2	1	3	3	4	1	1	1	1	1	2	3	2	2	1	2	2	2	2	3	1	3	1	1	2	2	1	2	2	2	2	3	2	2	2	2	1	1	2	2	2	1	2
177	2	1	2	1	2	3	2	1	1	3	4	3	2	2	1	1	2	1	1	1	1	1	3	3	3	3	2	4	2	2	3	3	2	3	3	3	3	3	2	3	2	2	2	2	2	2	3	2	3
178	1	2	2	1	2	1	2	1	1	1	3	2	1	1	2	3	2	1	1	2	2	3	3	2	2	3	1	3	2	2	3	2	2	3	2	2	2	3	2	2	2	1	1	2	2	2	3	2	3
179	2	3	2	2	4	1	2	1	1	3	4	2	1	1	1	1	3	2	2	2	1	1	3	2	2	2	1	3	1	1	2	2	1	2	1	1	2	2	2	2	1	2	1	2	2	2	3	1	2
180	2	3	2	2	3	3	2	1	1	3	4	3	2	2	1	1	2	3	2	2	2	3	3	2	3	3	2	4	2	2	3	2	2	3	3	3	3	3	3	2	2	2	2	3	3	2	3	3	3
181	1	1	3	1	2	3	1	1	1	3	1	3	2	2	3	2	2	1	1	2	1	2	3	2	3	3	2	4	2	2	3	3	2	3	3	3	2	3	2	2	3	2	2	2	2	2	3	2	3
182	2	3	2	2	4	3	2	1	1	3	2	2	2	2	1	1	3	3	2	3	2	3	2	2	2	3	1	3	1	1	2	2	1	2	2	2	3	2	3	2	2	2	1	2	2	2	3	2	2
183	1	1	2	1	2	2	2	1	1	3	4	3	1	2	2	2	1	1	1	1	1	2	3	2	2	3	2	4	2	2	3	3	2	3	2	2	2	3	2	2	2	2	2	2	2	2	3	2	3
184	1	3	2	1	3	2	2	1	1	3	4	3	2	2	1	1	2	1	2	1	1	1	3	2	2	3	2	4	2	2	3	2	2	3	2	2	2	3	2	2	2	1	1	2	3	2	2	1	2
185	1	2	2	1	3	1	2	1	1	2	3	2	1	2	2	3	2	2	2	2	3	3	3	2	2	3	1	3	2	2	3	2	1	2	2	2	2	3	2	2	2	2	1	2	2	2	3	2	3
186	1	2	3	1	2	1	1	1	1	2	4	1	2	1	2	2	3	1	1	1	2	3	3	2	2	3	2	4	2	1	2	2	2	3	2	2	2	3	2	2	2	2	2	2	2	2	3	2	3
187	1	3	2	1	3	2	2	1	1	2	4	2	1	2	2	2	3	3	2	3	2	3	3	2	2	3	1	3	2	2	3	2	1	3	2	2	2	3	2	2	2	2	1	2	2	2	3	2	2
188	2	3	2	1	3	1	2	2	3	2	3	2	1	2	1	1	2	2	2	2	1	1	3	2	2	3	1	3	1	1	2	2	1	2	2	2	3	2	3	2	2	2	2	2	2	2	3	2	2
189	1	1	2	1	2	2	1	2	2	2	4	1	1	1	1	1	1	1	2	2	2	3	3	2	2	3	1	3	2	1	2	2	1	2	2	2	2	3	2	2	3	2	2	2	2	3	3	2	3
190	2	3	2	2	4	1	2	1	1	2	2	2	2	2	1	1	2	2	2	2	1	2	2	2	2	3	1	3	2	1	2	2	1	2	1	1	2	2	2	2	1	1	1	2	2	2	3	2	2
191	1	1	4	1	2	1	1	1	1	3	4	3	2	2	2	2	1	1	1	1	1	1	3	2	3	3	2	3	2	2	3	2	2	3	2	2	3	2	3	3	2	2	2	3	3	2	3	2	3
192	1	3	3	1	3	1	2	2	2	2	3	1	1	2	3	2	3	2	2	2	1	2	3	2	2	3	2	3	2	2	3	2	2	3	2	2	2	3	2	2	3	2	2	2	2	2	3	2	3
193	1	3	3	1	2	1	2	1	1	2	3	2	1	2	1	1	2	3	2	3	1	1	3	2	2	3	1	3	2	1	2	1	1	2	2	2	2	3	2	2	2	2	1	2	3	2	3	2	2
194	1	2	4	1	2	2	2	2	2	3	4	2	1	2	3	3	1	1	1	2	2	3	3	2	2	3	2	4	2	2	3	2	2	3	2	2	2	3	2	2	2	2	2	2	2	2	3	2	2
195	1	2	3	1	2	1	1	1	3	2	4	2	1	2	3	3	1	1	1	2	1	1	3	2	2	3	2	3	2	2	3	2	2	2	2	2	2	3	2	2	2	2	2	2	2	2	2	1	2
196	2	3	2	1	3	1	2	2	3	1	3	2	1	1	1	1	2	3	2	3	2	2	2	2	2	3	1	3	1	1	2	2	1	3	2	2	2	3	2	2	2	1	1	2	2	2	2	1	2
197	1	2	4	1	3	1	2	1	1	2	3	2	1	2	3	3	3	2	2	2	1	2	3	2	2	3	2	3	2	2	3	3	2	3	2	2	3	3	2	2	2	2	2	3	2	3	2	2	3
198	2	3	2	1	2	1	2	2	2	2	3	2	1	1	1	1	3	2	2	2	1	2	3	2	2	2	1	3	1	1	2	2	1	2	1	1	2	3	2	2	2	1	2	2	2	3	2	2	2
199	1	3	3	1	2	3	2	1	1	3	4	2	2	2	3	3	3	3	2	2	2	3	3	2	2	3	3	3	2	2	2	2	2	3	2	2	2	3	2	2	2	3	2	2	3	2	2	2	3
200	1	1	2	1	2	3	1	1	3	3	4	3	2	2	3	3	1	1	2	1	1	1	3	2	3	3	2	4	2	2	3	3	2	3	3	3	2	3	2	3	2	2	2	3	3	2	2	2	3
201	2	3	3	1	2	1	2	2	2	1	3	1	1	1	1	1	3	3	2	3	2	3	3	2	2	3	1	3	1	1	2	2	1	2	1	1	2	2	2	2	1	1	1	2	2	2	2	1	2
202	1	1	3	1	3	3	1	1	1	3	4	3	2	2	2	1	1	1	1	1	1	1	3	2	3	3	2	3	2	2	3	2	2	3	3	3	2	3	2	3	2	2	2	3	3	2	2	2	3
203	1	2	2	1	2	1	2	1	1	1	3	1	1	1	2	2	3	3	2	3	3	3	2	2	2	3	1	3	1	1	2	2	1	2	2	2	2	2	2	1	2	1	1	2	2	2	3	1	2
204	2	3	3	1	3	1	2	1	1	2	4	2	1	2	1	1	2	2	2	3	2	3	3	2	3	3	2	4	2	2	3	3	2	3	2	2	3	3	3	2	2	2	2	2	2	2	3	2	2
205	1	3	1	1	3	1	2	2	3	1	3	1	1	1	1	1	2	3	2	3	2	3	3	2	2	3	1	3	1	1	2	2	1	2	2	2	2	3	2	1	1	1	1	2	2	2	3	1	2
206	2	3	2	1	2	3	2	1	1	3	4	3	2	2	1	1	1	1	1	1	1	1	3	2	3	3	2	4	2	2	3	3	2	3	3	3	2	3	3	3	2	2	2	3	3	2	3	2	3
207	1	2	4	1	3	1	2	2	2	2	3	2	1	2	2	2	2	2	2	2	2	3	3	2	3	3	2	3	2	2	3	2	2	3	2	2	2	2	2	2	3	2	2	2	2	2	3	1	2
208	2	3	3	2	2	3	2	1	3	3	2	3	2	2	1	1	3	3	2	2	1	2	3	3	3	3	2	4	2	2	3	3	2	3	3	3	3	3	3	3	2	2	2	2	2	3	3	2	3
209	1	3	4	1	3	1	2	1	1	1	4	1	1	1	2	3	2	3	2	2	2	3	3	2	2	3	1	3	1	1	2	2	1	3	2	2	3	2	2	2	2	2	1	2	3	2	3	2	3
210	1	1	4	1	3	2	1	1	1	3	4	3	2	2	3	1	2	1	2	1	1	1	3	2	3	3	2	4	3	2	3	2	2	3	3	3	2	3	2	3	2	2	2	2	2	3	2	2	3
211	1	1	3	1	2	3	1	1	3	3	4	2	2	2	3	3	3	1	2	1	1	2	3	2	2	3	2	4	3	2	3	3	2	3	2	2	2	3	2	3	3	2	2	3	3	2	3	2	3
212	2	1	2	1	3	2	2	1	1	2	3	2	2	2	1	1	2	2	2	2	1	2	3	3	3	3	2	3	2	2	3	3	2	3	2	2	3	3	2	3	2	2	2	2	2	3	3	2	3
213	1	2	2	1	3	2	1	2	2	2	4	2	1	1	2	2	2	2	2	1	1	3	3	2	2	3	2	3	2	3	2	3	3	3	2	2	2	3	2	2	3	2	2	2	2	2	3	2	3
214	2	1	2	1	2	3	2	1	1	3	4	3	2	2	2	1	1	1	1	1	1	1	3	2	2	3	2	4	2	3	3	2	2	3	3	3	3	2	2	3	2	2	2	3	3	2	3	2	3
215	1	2	3	1	3	3	2	1	1	3	4	3	2	2	2	2	2	2	2	2	2	3	3	2	3	3	3	4	3	2	3	2	2	3	2	2	3	2	3	3	2	2	2	2	2	2	3	2	3
216	2	1	2	1	2	1	2	2	2	2	3	2	1	1	1	1	2	1	2	2	1	2	3	2	2	3	1	3	2	1	2	2	1	2	1	1	2	2	2	2	1	1	1	2	2	1	2	2	2
217	2	3	2	2	2	1	2	2	3	1	2	1	1	1	1	1	3	3	2	3	2	3	3	2	2	2	1	3	1	1	2	2	1	2	1	1	2	2	2	1	1	1	1	2	2	1	2	2	2
218	1	3	2	2	3	1	2	2	2	2	2	2	1	2	3	2	3	3	2	2	2	3	3	2	2	3	1	3	2	1	2	2	1	2	1	1	2	2	2	1	2	2	1	2	2	2	1	2	2
219	1	3	3	1	3	1	2	2	2	1	4	2	1	2	2	1	3	3	2	3	2	3	3	2	2	3	1	3	2	2	2	2	1	2	2	2	2	3	2	3	2	2	2	2	2	2	3	2	2
220	2	1	1	2	2	2	2	2	2	1	2	1	1	1	3	3	2	3	2	3	3	3	2	2	2	3	1	3	1	1	2	2	1	2	1	1	2	2	2	2	2	2	1	1	1	2	2	1	2
221	1	1	2	1	2	3	1	1	1	3	2	3	2	2	3	2	1	1	1	1	1	1	3	3	3	3	2	4	2	2	3	3	2	3	3	3	2	3	2	2	3	2	2	3	3	2	3	2	2
222	1	3	2	1	2	3	2	1	1	2	3	2	1	2	1	1	3	3	2	2	2	3	3	2	3	3	2	4	2	2	3	3	2	3	2	2	3	3	2	3	2	2	2	2	2	2	3	2	2
223	2	3	2	2	3	3	2	1	3	1	1	1	1	1	1	1	2	3	2	3	2	3	3	2	2	2	1	3	1	1	2	1	1	1	1	1	2	2	2	2	1	1	1	2	2	1	2	1	2
224	1	2	2	1	2	1	2	1	3	2	3	1	2	2	2	3	3	2	2	2	1	2	3	2	2	3	2	4	2	2	3	2	1	2	2	2	2	3	2	2	2	1	2	1	2	2	1	2	2
225	1	2	3	1	2	2	2	2	3	2	4	2	1	2	2	3	1	2	2	1	1	1	3	2	2	3	2	4	2	1	2	2	2	3	2	2	3	2	2	2	2	2	1	2	2	3	2	2	3
226	2	2	3	1	3	1	2	2	2	2	3	1	1	2	1	1	3	2	2	2	1	1	3	2	2	3	1	3	1	1	2	2	1	2	1	1	2	2	2	2	2	1	1	1	2	2	2	2	2
227	1	2	2	1	3	3	2	1	1	3	4	3	2	2	2	2	1	1	1	1	1	1	3	2	3	3	2	4	2	2	3	3	2	3	3	3	2	3	2	2	2	2	2	2	2	3	3	2	3
228	1	3	2	2	2	1	2	2	2	2	3	1	1	1	3	3	3	3	2	3	3	3	3	2	2	2	1	3	1	1	2	1	1	2	1	1	2	2	2	1	2	1	1	1	2	1	2	1	2
229	2	1	2	1	3	3	2	1	1	3	4	2	2	2	1	1	1	1	1	1	1	1	3	3	3	2	4	2	2	2	2	3	2	3	2	2	3	2	2	2	2	2	2	3	2	3	2	2	3
230	2	1	3	2	2	1	2	2	3	2	3	1	1	1	1	1	2	2	2	2	2	3	3	2	2	3	1	3	2	1	2	2	1	2	1	1	2	2	2	2	1	1	1	2	2	2	2	1	2
231	1	3	3	2	2	1	2	2	3	1	2	1	1	1	3	3	3	3	2	3	3	3	3	2	2	3	1	3	2	2	3	2	1	2	1	1	2	2	1	2	1	1	1	1	2	2	1	1	2
232	1	2	3	2	3	1	2	2	2	2	3	1	1	2	2	2	3	3	2	3	3	3	3	2	2	3	2	3	2	1	2	2	2	3	2	2	2	3	2	2	2	1	1	2	2	2	3	2	3
233	2	3	2	2	3	1	2	2	2	2	3	2	1	2	1	1	2	3	2	2	2	3	3	2	2	3	1	3	2	2	2	1	1	2	1	1	2	2	2	1	1	1	1	1	2	1	2	2	2
234	1	3	2	1	2	1	2	2	2	2	3	2	1	1	2	2	3	3	2	3	3	3	3	2	2	2	1	3	1	1	2	1	1	2	1	1	2	2	1	2	2	2	1	1	2	1	2	1	2
235	2	1	2	1	2	1	2	2	2	2	3	2	1	2	1	1	2	1	2	2	1	1	3	2	2	3	1	3	2	1	2	2	1	2	1	1	2	2	2	2	2	2	1	1	2	2	2	2	3
236	2	1	2	2	2	2	2	2	3	1	2	2	1	1	1	1	3	3	2	3	3	3	2	2	2	3	1	3	1	1	2	1	1	2	1	1	2	2	2	2	2	2	1	1	2	1	2	1	2
237	1	3	3	2	3	1	2	2	2	2	2	1	1	1	3	3	3	3	2	3	3	3	2	2	3	1	3	1	1	1	2	2	1	2	1	1	1	1	1	2	1	1	1	1	2	1	2	1	2
238	1	1	3	1	2	3	1	1	1	3	4	3	1	2	3	3	1	1	1	1	1	1	3	2	3	3	2	4	2	2	3	3	2	2	2	2	2	3	2	3	2	2	2	2	2	2	3	2	3
239	2	1	2	1	2	3	1	1	1	3	4	2	2	2	1	1	1	1	1	1	1	1	3	2	3	3	2	4	2	2	3	3	2	3	3	3	2	3	2	3	2	2	2	2	2	2	3	2	2
240	1	1	3	1	2	2	1	1	1	2	3	2	1	2	3	3	1	1	2	1	1	2	3	2	2	3	2	3	2	2	3	2	2	3	2	2	2	3	2	2	2	2	2	2	2	2	3	2	3
241	1	1	3	1	2	2	1	2	2	1	4	2	1	1	3	3	2	1	2	1	1	2	3	2	2	3	1	3	2	2	2	2	1	2	1	1	2	2	1	2	2	2	2	1	2	1	2	2	3
242	2	1	2	1	3	2	2	2	2	2	3	2	1	1	1	1	1	1	2	1	1	1	3	2	2	3	2	3	2	1	2	2	1	3	2	2	2	3	2	2	2	2	2	2	2	2	3	2	3
243	1	3	3	2	2	2	2	1	1	1	2	1	1	1	3	2	3	3	2	2	2	3	3	2	2	3	1	3	2	1	2	2	1	2	1	1	2	2	2	2	2	1	1	1	2	2	3	2	2
244	1	3	3	1	2	1	2	2	3	1	3	1	1	1	3	3	1	3	2	3	2	3	3	2	2	3	1	3	2	2	3	2	2	2	1	1	2	2	1	2	1	1	1	1	2	1	2	1	2
245	1	2	3	1	3	2	2	2	2	2	4	2	1	1	2	2	3	3	2	2	1	1	3	2	2	3	1	3	2	2	2	3	1	2	2	2	2	3	2	2	3	2	1	2	2	1	2	1	2
246	2	2	2	1	2	2	2	1	1	2	3	2	1	2	1	1	2	3	2	3	3	3	3	2	2	3	2	4	2	1	2	2	1	2	2	2	2	3	2	2	2	2	1	2	2	2	3	1	2
247	1	1	4	2	2	1	1	1	1	2	4	2	1	2	2	2	2	1	1	1	1	1	3	2	2	3	2	3	2	2	3	2	2	3	2	2	3	2	2	3	2	2	2	3	2	2	3	2	2
248	1	1	2	1	2	2	2	1	1	2	4	2	1	2	1	1	1	1	2	2	1	1	3	2	3	3	2	3	2	1	2	2	2	3	2	2	2	3	2	2	2	1	2	2	2	3	3	2	3
249	2	3	2	1	3	3	2	1	1	3	4	2	2	2	1	1	3	3	2	2	1	2	3	3	3	3	2	4	2	1	2	2	2	3	2	2	3	3	3	2	2	2	2	2	2	2	3	2	3
250	1	1	3	1	2	3	1	1	1	3	4	2	1	2	3	3	1	1	2	2	1	2	3	2	2	3	2	3	2	2	3	2	2	3	2	2	2	3	2	3	2	2	2	2	2	1	2	2	3
251	1	3	2	2	3	2	2	2	2	1	3	1	1	1	2	2	3	3	2	3	3	3	3	2	2	2	1	3	1	1	2	2	1	2	1	1	2	2	1	2	2	1	1	1	2	1	2	1	2
252	1	2	1	1	2	2	2	2	2	2	3	2	1	2	3	3	2	2	2	2	2	3	3	2	3	2	1	3	1	1	2	2	1	2	1	1	2	2	1	2	2	1	1	2	2	2	3	2	3
253	2	1	3	1	2	1	1	1	1	3	4	2	2	2	3	3	3	1	2	2	1	1	3	3	3	3	2	4	2	2	3	3	2	3	3	3	2	3	2	2	3	2	2	3	3	2	3	2	3
254	1	2	2	1	2	2	1	1	1	2	4	2	1	1	3	3	2	1	2	2	1	2	3	2	2	3	1	3	2	1	2	2	1	2	1	1	2	2	2	1	2	1	1	1	2	2	3	2	2
255	1	3	2	2	3	1	2	2	2	2	2	1	1	2	1	1	3	3	2	3	3	3	3	2	2	2	1	3	1	1	2	1	1	2	1	1	1	2	1	1	2	1	1	2	2	1	2	1	2
256	2	2	3	1	2	3	2	1	1	3	4	2	2	2	1	1	3	2	2	2	1	2	3	2	2	2	2	3	2	2	2	3	2	2	2	2	3	3	2	3	2	2	2	3	3	2	3	2	2
257	1	3	2	1	3	1	2	1	1	1	3	2	1	1	3	3	3	3	2	3	3	3	2	2	2	3	1	3	2	1	2	2	1	2	2	2	1	2	1	2	1	1	1	1	2	1	2	2	1
258	1	3	4	1	3	1	2	1	1	2	4	2	1	2	3	3	3	3	2	2	2	3	2	2	2	3	1	3	1	1	2	2	1	2	1	1	2	2	2	2	2	1	1	1	2	2	2	1	2
259	1	2	2	1	2	2	2	1	1	2	3	2	2	2	2	2	2	2	2	2	1	2	3	2	3	3	1	3	2	2	2	2	1	2	2	2	2	3	2	2	2	2	1	2	2	2	3	2	2
260	2	1	2	1	3	3	2	1	1	3	3	2	2	2	1	1	1	1	1	1	1	1	3	3	3	3	2	4	2	2	3	3	2	3	2	2	3	3	2	3	2	2	1	2	2	3	2	2	3
261	1	3	2	2	2	1	2	2	3	1	2	1	1	1	2	2	3	3	2	3	2	3	3	2	2	2	1	3	1	1	2	1	1	2	1	1	2	2	2	1	1	2	1	1	2	1	2	1	2
262	2	1	2	1	2	3	2	1	1	3	4	3	1	2	1	1	1	1	1	1	1	1	3	2	2	3	1	3	2	1	2	2	1	3	2	2	3	2	3	2	2	2	1	2	2	2	3	2	4
263	2	3	2	2	3	1	2	2	3	1	1	1	1	1	1	1	3	3	2	3	2	3	3	2	2	3	1	3	2	1	2	1	1	2	1	1	2	2	2	2	1	1	1	2	2	1	2	1	3
264	1	2	3	1	2	2	2	2	2	2	3	3	1	2	2	2	2	2	2	2	1	2	3	2	3	2	1	4	2	2	3	2	2	2	1	1	2	3	2	2	2	2	1	1	2	3	2	1	2
265	1	3	2	2	3	1	2	2	3	2	2	1	1	1	3	3	3	3	2	3	3	3	2	2	2	3	1	4	1	1	2	2	1	2	1	1	2	1	2	1	2	1	1	1	2	1	2	1	2
266	1	2	3	1	2	2	1	2	2	2	4	2	1	2	3	3	2	1	2	2	1	2	3	2	3	3	1	4	2	3	2	2	3	2	2	2	2	2	1	2	2	2	1	2	2	2	3	2	2
267	2	1	2	1	2	2	1	1	1	3	4	3	2	2	1	1	1	1	2	1	1	1	3	3	3	3	2	4	2	2	3	3	2	3	2	2	3	3	2	3	3	2	2	2	3	2	3	2	2
268	2	2	2	1	3	1	2	2	2	2	3	2	2	2	1	1	2	2	2	2	1	2	3	3	3	3	2	4	2	1	2	2	2	3	2	2	2	3	2	2	3	2	2	2	2	2	3	2	4
269	1	2	3	1	3	3	1	2	2	2	3	3	1	1	3	3	2	2	2	2	1	2	3	2	2	3	1	4	2	3	3	2	2	2	1	1	2	3	2	2	3	2	2	1	2	2	3	2	2
270	1	1	2	1	2	1	1	1	1	2	3	2	1	1	3	3	2	1	2	1	1	1	3	2	2	3	1	4	2	3	3	2	3	2	1	1	2	3	2	3	2	2	1	1	2	1	2	1	2
271	1	2	2	1	3	3	2	1	1	3	4	3	2	2	2	2	1	1	2	2	1	2	3	2	3	4	2	4	2	2	3	3	2	3	2	2	3	4	2	3	2	2	2	2	2	2	3	2	3
272	2	1	2	1	2	2	2	2	2	2	4	2	1	2	1	1	1	1	2	1	1	1	3	3	3	4	2	4	2	2	3	2	2	3	2	2	3	3	3	3	2	2	2	2	2	2	3	2	3
273	1	3	3	2	3	1	2	2	3	1	2	1	1	1	2	2	3	3	2	3	3	3	2	1	2	2	1	3	1	1	2	2	1	2	1	1	2	2	1	2	1	1	1	1	1	2	2	1	2
274	1	3	2	2	2	1	2	2	3	1	2	1	2	1	3	3	3	3	2	2	2	3	3	2	2	3	1	3	1	1	2	2	1	2	1	1	2	3	2	2	1	1	1	1	2	1	2	1	2
275	2	1	2	1	2	1	2	2	2	2	3	2	1	1	1	1	2	2	2	2	1	1	3	2	2	3	1	4	1	1	2	3	2	3	1	1	2	3	2	2	2	1	1	2	2	2	3	1	2
276	2	2	2	1	2	1	2	2	2	2	4	2	1	2	1	1	2	2	2	2	2	3	3	2	2	3	1	4	1	1	2	3	2	3	2	2	3	3	2	2	2	2	1	1	2	2	3	1	2
277	1	1	3	1	2	2	1	1	1	2	4	2	1	2	3	3	2	1	2	1	1	2	3	2	3	4	2	4	2	2	3	2	2	3	2	2	3	2	2	2	2	2	1	2	2	2	3	2	3
278	2	2	2	2	2	1	2	2	3	1	2	1	1	2	1	1	3	3	2	2	1	1	3	2	3	3	1	4	1	1	2	3	1	3	1	1	2	3	2	2	1	1	1	2	2	2	2	1	2
279	1	3	3	1	3	1	2	2	2	2	3	2	1	2	3	2	2	3	2	2	2	3	3	2	3	2	1	4	1	1	2	2	1	2	1	1	2	3	2	2	2	1	1	2	2	3	3	1	2
280	2	3	2	2	2	1	2	2	3	2	2	2	1	1	1	1	2	2	2	2	2	3	2	2	2	3	1	3	1	1	2	2	1	2	1	1	2	3	2	2	1	1	1	1	2	1	2	1	2
281	1	1	2	1	2	2	1	1	1	1	4	2	1	2	3	3	1	1	2	1	1	1	3	2	2	3	1	4	2	3	3	2	2	2	2	2	2	2	2	2	2	2	1	2	3	2	3	2	3
282	2	1	2	1	3	3	2	1	1	3	4	2	2	2	1	1	1	1	2	2	1	2	3	3	3	4	2	4	2	2	3	2	2	3	2	2	3	3	3	2	3	2	2	2	3	2	4	2	3
283	1	2	3	2	2	1	2	2	3	2	2	2	1	1	3	3	3	2	2	2	2	3	3	2	2	3	1	4	1	2	2	2	2	2	1	1	2	2	2	1	2	1	1	1	2	1	2	1	2
284	1	3	2	1	3	2	2	2	2	2	3	2	1	2	2	3	3	3	2	2	2	3	3	2	2	3	1	4	1	1	2	2	1	2	1	1	2	3	2	2	2	2	1	2	2	2	3	1	2
285	2	2	1	1	2	1	2	2	3	1	3	1	1	1	1	1	2	3	2	3	2	3	2	2	2	3	1	3	1	1	2	2	1	2	1	1	2	2	2	2	1	1	1	1	2	1	2	1	2
286	1	1	2	1	3	1	2	1	1	2	4	1	1	2	2	3	2	1	2	2	1	2	3	2	3	3	2	4	2	2	3	2	2	3	1	1	2	3	2	2	3	2	1	2	2	2	2	1	2
287	2	3	2	1	3	1	2	2	3	2	3	1	1	1	1	1	2	3	2	2	2	3	3	2	2	3	1	3	1	1	3	2	1	2	1	1	2	2	2	2	1	2	1	1	2	2	2	1	2
288	2	1	2	1	2	2	2	1	1	3	3	2	2	2	1	1	1	1	2	2	1	2	3	3	3	3	2	4	2	2	3	3	2	3	2	2	3	2	2	3	2	2	2	2	3	2	4	2	3
289	1	2	1	1	3	1	2	1	1	2	3	2	2	2	2	2	3	3	2	1	1	3	3	2	2	4	1	4	2	3	3	2	2	3	2	2	3	3	2	2	2	2	1	2	2	2	3	2	2
290	2	2	2	1	2	2	2	2	2	2	3	2	1	2	1	1	2	2	2	2	2	3	3	3	3	3	2	4	2	1	2	2	1	3	2	2	3	3	2	3	2	2	2	2	3	2	4	2	3
291	2	1	2	1	3	2	2	2	2	2	3	2	2	2	1	1	2	2	2	1	1	1	3	3	3	4	2	4	2	2	3	2	2	3	2	2	3	3	2	3	2	3	2	2	2	2	4	2	2
292	1	1	3	1	2	1	1	2	3	2	3	2	1	1	3	3	2	1	2	1	1	2	3	2	2	3	1	4	2	3	3	2	3	2	2	2	1	2	1	2	2	2	1	1	2	2	3	2	3
293	2	1	1	1	2	1	2	2	3	1	3	2	1	1	1	1	2	1	2	1	1	2	3	2	2	2	1	3	1	1	1	2	1	2	1	1	1	2	1	2	1	1	1	1	1	2	2	1	2
294	1	2	3	2	2	1	2	2	2	2	2	2	1	1	3	3	3	3	2	2	2	3	3	2	2	3	1	3	2	2	3	2	1	2	1	1	1	2	1	2	2	1	1	1	2	2	3	1	3
295	2	2	3	1	3	2	2	1	1	2	4	2	2	2	1	1	2	2	2	2	1	1	3	3	3	3	2	4	2	2	3	3	2	2	2	2	3	3	2	2	2	3	1	2	2	3	3	2	3
296	2	2	2	1	3	1	2	2	2	2	3	2	1	2	1	1	2	2	2	2	1	2	3	2	2	2	1	3	1	1	2	3	2	3	2	2	3	3	2	2	2	2	1	2	3	2	3	2	3
297	2	3	2	2	3	1	2	2	2	2	1	1	1	1	1	1	2	3	2	2	2	3	3	2	2	2	1	3	1	1	2	1	1	2	1	1	2	2	2	2	1	1	1	1	2	2	2	1	2
298	1	3	3	2	2	1	2	1	1	2	1	2	2	1	2	2	3	3	2	2	3	3	3	2	2	2	1	4	1	1	2	2	1	3	2	2	2	3	2	2	1	1	1	1	2	2	3	1	3
299	1	2	3	2	3	1	2	2	2	2	1	2	1	2	3	2	3	3	2	2	2	3	3	3	3	2	1	4	1	1	2	2	1	2	2	2	2	3	2	2	3	2	1	2	2	2	3	2	3
300	2	1	2	1	2	3	2	1	1	3	4	2	2	2	1	1	1	1	2	1	1	1	3	3	3	3	2	4	2	2	3	2	1	3	2	2	3	2	2	3	2	2	2	2	3	2	3	2	3
301	1	2	3	1	2	1	1	2	2	2	3	2	1	1	3	3	2	1	2	2	2	2	3	2	2	3	1	4	2	2	3	2	2	2	1	1	2	3	2	2	2	1	1	1	2	2	3	2	3
302	2	1	2	1	2	2	2	1	1	2	3	2	2	2	1	1	1	1	2	1	1	1	3	3	3	3	2	4	2	2	3	2	2	3	2	2	3	3	2	2	2	2	2	2	2	2	3	2	3
303	1	1	3	1	3	1	1	2	3	2	3	2	1	1	2	3	2	1	2	2	1	2	3	2	2	3	1	4	2	3	3	2	2	3	1	1	2	2	2	2	3	2	1	1	2	2	3	3	3
304	2	3	2	2	3	1	2	2	2	2	1	1	1	1	1	1	3	3	2	2	2	3	3	2	2	2	1	3	1	1	2	2	1	3	1	1	2	1	2	2	2	1	1	1	2	2	2	1	2
305	1	3	3	2	2	1	2	2	2	2	2	2	1	2	2	2	3	3	1	3	3	2	3	2	3	3	1	3	1	2	2	2	1	2	1	1	2	2	1	2	2	1	1	1	2	1	3	2	3
306	1	1	3	1	2	2	2	1	1	2	3	3	1	2	2	2	2	1	1	2	1	2	3	2	3	3	2	4	2	2	3	3	2	3	2	2	2	3	2	2	3	2	2	2	3	2	3	2	3
307	2	1	3	1	2	2	2	1	1	3	4	2	1	2	1	1	1	1	2	1	1	1	3	3	3	3	2	4	2	2	3	3	2	3	2	2	3	3	2	3	3	2	2	2	2	3	3	2	3
308	1	1	3	1	2	3	1	1	1	3	4	3	2	2	3	3	1	1	2	2	2	3	3	3	3	4	2	4	2	3	3	2	3	3	2	2	3	2	2	3	3	2	2	2	3	2	3	2	3
309	1	3	2	2	3	1	2	2	3	2	1	1	1	1	2	2	3	3	2	3	2	3	3	2	2	2	1	3	1	1	2	2	1	2	1	1	2	2	2	2	1	1	1	1	2	1	3	1	2
310	2	1	2	1	1	3	1	1	1	3	4	3	1	2	1	1	1	1	1	1	1	1	3	2	3	3	2	4	2	2	3	2	2	3	2	2	3	3	2	3	3	2	2	2	3	2	3	2	3
311	1	2	3	1	2	2	2	1	1	2	3	3	1	1	2	2	2	1	2	2	1	2	3	2	3	3	2	3	2	3	3	3	2	3	2	2	3	3	2	2	3	2	2	2	3	2	3	2	3
312	2	2	2	1	2	1	2	2	2	2	3	2	1	2	1	1	2	1	2	2	2	3	3	2	3	3	2	4	2	1	2	3	2	3	2	2	3	3	2	3	3	2	1	1	2	2	3	2	3
313	1	2	3	1	2	2	2	2	2	2	3	3	1	1	3	3	3	2	2	2	2	3	3	2	2	3	2	4	2	2	3	2	3	2	2	2	2	3	2	2	3	2	1	2	2	2	3	2	3
314	2	1	2	1	2	1	2	2	2	2	3	2	1	2	1	1	2	2	2	2	1	2	3	3	3	3	1	3	1	2	3	2	2	3	2	2	2	3	2	3	2	2	1	1	3	2	3	2	2
315	2	1	2	1	2	3	2	1	1	3	3	3	2	2	1	1	1	1	2	1	1	2	3	3	3	3	2	4	2	2	3	3	2	3	3	3	3	3	2	3	2	2	2	2	3	2	3	2	3
316	1	1	2	1	2	2	2	1	1	3	3	3	2	2	2	3	2	1	2	2	1	1	3	2	3	3	2	4	2	2	3	3	3	3	2	2	2	3	2	2	3	2	1	1	2	2	3	2	3
317	1	1	4	1	2	2	1	1	1	2	3	3	1	1	3	3	2	1	2	1	1	2	3	2	3	3	2	4	2	2	3	2	2	3	1	1	2	3	2	2	2	1	1	1	2	2	3	2	3
318	1	3	3	2	2	1	2	2	3	2	1	1	1	1	2	2	3	3	2	3	2	3	2	2	2	3	1	3	1	1	2	1	1	2	1	1	3	2	3	2	2	1	1	1	2	1	2	1	2
319	1	1	3	1	2	2	1	2	2	2	3	2	1	2	3	3	2	1	2	3	3	3	3	2	2	3	1	3	2	1	2	2	2	2	1	1	2	3	2	2	2	2	1	1	2	2	3	2	2
320	1	2	3	1	2	2	2	1	1	3	3	2	1	2	2	2	2	2	2	2	2	3	3	2	3	4	2	4	2	2	3	2	2	3	2	2	3	3	2	2	3	2	1	1	2	2	3	3	3
321	1	1	3	1	2	1	1	2	2	2	3	1	1	1	3	3	2	1	2	2	1	2	3	2	3	3	1	3	2	3	3	2	2	3	1	1	2	2	1	2	2	1	1	1	2	2	2	2	2
322	1	2	3	1	3	2	2	1	1	2	3	2	2	2	2	2	3	2	2	2	2	3	3	2	3	3	2	4	2	1	2	2	1	2	2	2	3	3	3	2	2	2	1	1	2	2	2	2	2
323	2	1	2	1	2	3	2	1	1	3	3	2	2	2	1	1	1	1	2	2	1	1	3	2	3	3	2	4	2	2	3	3	2	3	2	2	3	3	2	3	3	2	2	2	2	2	3	2	3
324	2	3	1	2	2	1	2	2	3	1	2	1	1	1	1	1	3	2	2	2	2	3	3	2	2	2	1	3	1	1	2	2	1	2	1	1	2	2	1	1	1	1	1	1	1	2	2	1	2
325	1	2	4	2	3	2	2	2	2	2	2	2	1	2	2	2	2	2	2	3	3	3	3	2	3	3	2	3	1	1	2	2	1	3	2	2	3	3	3	2	2	1	1	1	2	2	3	2	3
326	2	1	2	1	3	2	2	1	1	3	4	2	2	2	1	1	2	2	2	2	2	2	3	3	3	2	2	4	2	2	3	2	2	3	2	2	3	3	3	2	2	2	1	1	2	2	3	2	3
327	2	2	2	1	3	1	2	2	2	2	3	2	1	2	1	1	2	2	2	2	1	2	3	2	3	3	1	3	1	2	3	3	2	3	2	2	3	3	2	2	2	1	1	1	2	2	3	2	3
328	1	2	4	1	3	1	2	2	2	2	4	2	2	2	2	2	3	3	2	3	2	3	3	2	3	3	1	3	1	1	3	2	1	3	2	2	3	3	3	2	2	1	1	1	2	2	3	2	3
329	1	1	3	1	2	1	1	1	1	2	4	2	1	2	3	3	2	1	2	2	1	2	3	2	3	3	2	4	2	2	3	3	2	3	2	2	2	3	2	2	2	1	1	2	3	2	3	2	3
330	2	1	2	1	2	3	2	1	1	3	3	2	2	2	1	1	2	1	2	2	1	1	3	3	3	3	2	4	2	2	3	3	2	3	2	2	3	3	2	3	3	2	2	3	2	3	3	2	3
331	1	1	3	1	2	2	1	1	1	3	4	2	2	1	3	3	1	1	2	1	1	2	3	2	3	3	2	4	2	3	3	2	2	3	2	2	2	3	2	2	3	2	2	2	3	2	3	2	3
332	2	1	3	1	2	2	2	1	1	3	3	2	1	2	1	1	1	1	1	1	1	1	3	3	3	3	2	4	2	2	3	3	2	3	2	2	3	2	2	3	2	2	2	2	3	2	3	2	3
333	1	1	3	1	2	2	1	1	1	2	4	2	1	1	3	3	1	1	2	1	1	2	3	2	3	3	2	4	2	2	3	3	3	2	2	2	2	3	2	2	3	2	2	2	3	2	3	2	3
334	2	1	2	1	3	3	1	1	1	3	3	2	2	2	1	1	2	2	2	2	1	1	3	3	3	3	2	4	2	2	3	3	2	3	2	2	3	3	2	3	3	2	2	2	2	3	3	2	3
335	1	1	4	1	2	2	1	2	2	2	3	2	1	1	2	2	2	1	2	2	2	2	3	2	3	3	1	3	2	3	2	3	2	3	2	2	3	3	2	2	3	2	2	1	1	2	3	1	2
336	2	3	2	1	3	1	2	2	2	2	3	2	2	2	1	1	2	2	2	2	1	1	3	3	3	3	2	4	2	2	3	2	1	2	1	1	3	3	3	3	2	2	2	2	3	2	3	2	3
337	1	3	3	1	3	1	2	2	2	2	3	2	2	1	3	3	2	2	2	2	1	2	3	2	2	3	1	4	2	2	3	2	2	2	1	1	3	3	2	2	2	2	1	1	2	2	3	2	3
338	1	2	3	2	2	2	2	1	1	3	2	2	1	2	2	2	2	2	2	2	1	2	3	2	3	3	2	4	2	1	2	2	2	3	1	1	3	3	2	2	2	1	1	2	2	2	3	2	3
339	2	2	2	2	3	2	2	1	1	2	2	2	1	2	1	1	1	1	2	1	1	1	3	2	3	3	2	4	2	2	3	3	2	3	2	2	3	3	2	3	3	2	1	1	2	2	3	2	3
340	2	3	4	2	3	1	2	2	2	1	2	1	2	1	1	1	3	3	2	3	2	3	3	2	3	2	1	3	1	1	2	2	1	2	1	1	2	2	3	2	2	1	1	1	2	1	2	1	2
341	1	3	2	1	2	3	2	1	1	3	4	3	2	2	2	2	2	2	2	2	1	1	3	3	3	3	2	4	2	2	3	3	2	3	2	2	3	3	3	3	3	2	2	2	3	2	3	2	3
342	2	2	3	1	2	2	2	1	1	3	4	2	2	2	1	1	2	2	2	2	1	1	3	3	3	2	2	4	2	2	3	3	2	3	2	2	3	3	2	3	2	2	2	2	3	2	3	2	3
343	1	3	3	2	4	3	2	2	2	3	1	2	2	2	2	3	3	3	2	3	2	3	3	2	2	3	1	3	1	1	2	2	1	2	1	1	3	3	3	2	2	1	1	1	2	2	3	2	3
344	2	2	2	1	3	1	1	2	2	2	1	2	1	1	1	1	1	1	1	2	1	1	3	2	3	3	2	3	1	1	3	2	1	3	1	1	2	3	2	2	2	1	1	1	2	2	3	2	2
345	1	2	3	1	2	1	2	2	2	2	4	2	1	1	3	3	2	2	2	2	2	2	3	2	3	3	1	4	2	3	3	2	2	3	1	1	2	3	2	2	2	1	1	1	2	2	3	1	2
346	2	1	2	1	2	1	2	2	2	2	4	2	2	2	1	1	2	2	2	1	1	1	3	2	3	3	2	4	2	2	3	3	2	3	1	1	2	3	2	3	2	1	1	1	2	2	3	2	3
347	1	2	3	1	2	3	2	2	2	2	3	2	2	1	2	2	3	3	2	3	2	3	3	2	3	3	1	4	2	1	2	3	2	3	2	2	3	3	2	2	2	2	2	2	3	2	2	2	2
348	2	1	2	1	2	1	2	2	2	2	3	3	1	1	1	1	1	1	2	2	1	1	3	2	3	3	1	4	2	2	3	3	2	3	1	1	3	3	2	2	2	1	1	1	2	3	3	2	3
349	1	1	4	1	2	1	1	2	3	2	4	3	1	1	3	3	1	1	2	2	1	2	3	2	3	3	1	4	2	3	3	2	2	3	2	2	3	3	2	2	1	1	1	1	2	3	3	2	3
350	2	1	2	1	2	1	1	2	2	2	4	2	1	2	1	1	1	1	1	2	1	1	3	2	3	3	2	4	2	2	3	3	2	3	1	1	3	2	2	2	3	2	1	1	2	2	3	2	3
351	1	1	3	2	2	1	1	2	2	2	2	3	1	1	3	3	1	1	2	1	1	1	3	2	3	3	2	4	2	2	3	3	2	3	2	2	2	2	2	2	2	1	1	1	2	2	3	2	3
352	2	1	2	1	2	1	1	2	3	2	3	2	1	1	1	1	1	1	1	1	1	1	3	2	3	3	1	3	2	2	3	3	2	2	1	1	2	3	2	2	2	1	1	1	2	2	3	2	3
353	1	2	3	1	2	3	2	2	2	2	3	3	1	2	3	3	2	1	2	2	1	2	3	2	3	3	2	4	2	2	3	3	2	3	2	2	3	3	2	2	3	2	2	1	2	3	3	2	3
354	2	1	2	1	3	1	2	2	2	2	3	1	1	1	1	3	2	1	2	2	2	3	3	2	2	3	1	2	1	1	2	3	2	3	1	1	2	3	2	2	3	1	1	1	2	2	3	1	2
355	1	2	4	1	2	1	1	2	2	2	3	2	1	1	3	3	3	2	2	3	3	3	2	2	2	3	1	3	1	2	3	2	2	2	1	1	3	3	2	2	1	1	1	1	2	1	2	2	3
356	2	1	4	1	2	1	2	2	3	1	4	1	1	1	1	1	2	2	2	3	2	3	3	2	3	2	1	3	2	1	2	2	1	2	1	1	2	2	1	1	2	1	2	1	2	2	1	1	2
357	1	2	3	1	2	1	1	2	2	2	4	2	1	1	2	2	2	2	2	2	2	3	3	2	3	2	1	3	1	2	3	2	2	2	1	1	2	2	2	1	2	1	1	1	2	2	3	2	3
358	1	2	3	1	3	3	2	1	1	3	3	3	2	2	2	2	2	2	1	2	1	2	3	2	3	3	1	3	2	2	2	2	2	3	2	2	3	3	3	2	2	2	1	2	3	2	3	2	3
359	2	1	2	1	2	3	2	1	1	3	3	2	1	2	1	1	1	1	1	1	1	1	3	3	3	3	2	4	2	2	3	2	2	3	2	2	3	3	2	3	2	3	2	2	3	2	3	2	3
360	1	1	3	1	2	1	1	2	2	2	3	2	1	1	2	2	2	1	1	2	2	3	3	2	3	3	2	4	2	2	3	2	2	2	2	2	3	2	2	3	2	3	1	1	2	3	3	1	2
361	1	3	3	1	2	1	2	2	2	2	1	2	1	2	2	2	2	2	1	2	1	2	3	2	3	3	1	3	2	1	3	2	2	3	1	1	2	3	2	2	3	2	1	1	2	3	2	1	3
362	2	1	2	1	2	2	2	1	1	3	3	3	2	2	1	1	1	1	1	1	1	1	3	2	3	3	2	3	2	2	3	3	2	3	2	2	3	3	2	3	2	2	2	2	3	2	3	2	3
363	1	1	4	1	2	1	1	2	2	2	3	2	1	1	2	3	2	1	2	2	2	3	3	2	3	3	2	3	2	2	3	2	1	2	1	1	2	3	2	1	2	2	1	2	3	1	2	2	2
364	2	3	2	1	3	2	2	1	1	3	3	2	1	2	1	1	2	1	2	2	1	2	3	2	3	3	2	4	2	2	3	2	2	3	2	2	3	3	2	3	2	3	1	1	2	2	3	2	3
365	1	1	2	1	3	2	1	1	1	2	3	3	1	1	3	3	1	1	1	1	1	2	3	2	3	3	2	4	2	3	3	3	2	3	2	2	3	3	2	2	3	2	1	1	2	2	3	2	3
366	2	2	2	2	3	1	2	2	2	1	1	2	1	1	1	1	3	3	2	2	2	3	3	2	2	2	1	3	1	1	2	2	1	2	1	1	2	2	2	2	1	1	1	1	2	1	2	1	2
367	1	3	2	1	3	1	2	2	2	2	3	2	1	1	2	2	3	3	2	2	2	3	3	2	2	3	1	3	2	1	2	2	1	2	1	1	2	2	2	2	1	1	1	2	2	1	2	1	2
368	2	2	3	2	2	1	2	2	2	2	2	2	1	2	1	1	2	2	2	2	2	3	3	2	3	2	1	3	1	1	2	3	2	3	1	1	2	2	2	2	2	2	1	1	2	2	3	1	2
369	1	2	3	1	2	2	2	1	1	2	3	3	1	2	2	3	2	1	2	2	2	3	3	2	3	3	2	3	2	2	3	2	2	3	1	1	2	3	2	2	3	2	2	2	3	2	2	2	3
370	2	1	2	1	2	3	2	1	1	3	3	2	2	2	1	1	1	1	1	1	1	1	3	2	3	3	2	4	2	2	3	3	2	3	2	2	3	3	2	3	3	2	2	2	3	2	3	2	3
371	2	2	2	1	2	1	2	2	2	2	3	2	1	1	3	1	2	1	2	2	2	3	3	2	3	3	2	3	2	2	3	2	2	3	2	2	3	3	2	2	3	2	1	1	2	2	2	1	2
372	1	1	3	1	2	3	1	1	1	3	3	3	1	2	2	2	2	1	2	2	1	1	3	2	3	3	2	4	2	3	3	3	2	3	3	3	2	3	2	2	3	2	1	2	3	2	3	2	3
373	1	3	3	1	2	1	2	2	2	2	3	2	1	1	2	2	3	3	2	3	2	3	3	2	2	3	1	3	1	1	2	2	1	2	1	1	2	2	2	1	1	2	1	1	2	2	2	1	2
374	1	2	3	1	3	1	2	2	2	2	3	2	1	2	2	2	2	2	2	2	1	2	3	2	3	3	2	3	1	2	3	2	2	3	1	1	2	3	2	2	2	2	1	1	2	1	2	2	3
375	1	2	2	1	3	1	2	2	2	2	3	2	1	1	3	3	2	2	2	2	2	2	3	2	3	3	1	3	2	2	3	2	2	3	1	1	2	2	2	2	2	2	1	1	2	2	2	2	3
376	2	2	2	2	2	1	2	2	2	2	2	2	1	1	1	1	3	3	2	2	2	3	3	2	3	3	2	3	1	2	2	2	1	2	1	1	2	2	2	1	1	2	1	1	2	2	1	1	2
377	1	2	3	1	3	1	2	1	1	3	3	3	1	2	2	2	2	2	2	2	2	3	3	2	3	3	2	4	2	2	3	2	2	2	2	2	2	3	2	2	2	2	1	1	2	2	3	2	3
378	2	1	2	1	2	2	2	1	1	2	3	3	1	2	1	1	1	1	1	1	1	1	3	2	3	3	2	4	2	3	2	3	2	3	2	2	3	3	2	2	3	2	2	2	3	2	3	2	3
379	1	3	3	1	3	1	2	2	2	2	3	2	1	2	2	2	2	2	2	2	2	3	3	2	3	3	1	3	2	3	3	2	2	3	1	1	3	2	2	3	2	2	2	1	1	2	3	2	3
380	2	2	2	2	2	1	2	2	3	1	2	3	1	1	3	1	3	2	2	2	2	3	3	2	2	3	1	3	1	2	2	3	2	3	1	1	3	2	2	2	3	2	1	2	2	2	2	1	2
381	1	2	3	2	2	1	2	2	2	2	2	2	1	1	2	2	3	3	2	3	2	3	3	2	2	3	1	3	1	1	2	3	2	2	1	1	2	2	1	2	1	1	1	2	2	1	2	1	2
382	1	1	3	1	2	3	1	1	1	3	3	3	2	2	2	2	1	1	2	1	1	2	3	2	3	3	2	4	2	2	3	3	2	3	2	2	2	3	2	2	3	2	2	2	3	2	3	2	3
383	2	3	2	2	3	1	2	2	2	2	2	1	1	1	1	1	3	3	2	2	2	3	3	2	2	3	1	3	1	1	2	2	1	2	1	1	2	2	2	2	1	2	1	1	2	1	2	1	2
384	1	3	3	2	2	1	2	2	2	2	2	2	1	1	2	2	3	3	2	2	2	3	3	2	2	3	1	3	1	1	2	2	1	2	1	1	2	3	1	1	2	1	1	1	2	2	2	1	2
385	1	3	3	1	3	1	2	2	2	2	3	2	1	2	2	2	2	2	2	2	1	2	3	2	2	3	2	4	1	1	3	2	1	3	1	1	3	2	2	2	2	2	1	1	2	2	3	1	2
386	2	2	3	1	2	1	2	1	1	3	3	2	1	2	1	1	2	2	1	2	1	2	3	2	3	3	2	3	2	1	2	3	2	3	2	2	3	2	3	2	2	2	1	1	3	2	2	2	2
387	1	1	3	1	2	3	1	1	1	3	4	3	2	2	2	2	2	1	1	2	1	2	3	2	3	3	2	4	2	2	3	2	2	3	2	2	3	2	2	2	3	2	2	2	3	2	3	2	3
388	2	2	2	1	3	3	2	1	1	3	3	3	2	2	1	1	1	1	1	1	1	1	3	3	3	4	2	4	2	2	3	2	2	3	2	2	3	2	2	3	2	2	1	2	3	2	3	2	3
389	2	2	2	1	2	1	2	2	2	2	3	2	1	2	1	1	2	1	1	2	1	2	3	2	2	3	2	3	1	1	3	2	1	3	1	1	2	2	2	2	3	2	1	1	2	2	3	1	2
390	1	2	3	2	2	1	2	2	2	2	2	2	1	1	3	3	3	3	2	2	2	3	3	2	2	2	1	3	1	1	2	3	2	1	1	1	2	2	1	2	2	1	1	1	2	2	2	1	2
391	1	2	3	1	3	2	2	1	1	2	3	3	1	2	2	2	2	2	2	2	2	3	3	2	3	3	2	4	2	2	3	2	2	2	2	2	3	2	2	2	2	2	2	1	2	2	3	2	3
392	2	2	2	2	2	1	2	2	2	2	2	2	1	1	1	1	3	3	2	2	2	3	3	2	3	2	1	3	1	1	2	2	1	2	1	1	2	3	2	2	2	1	1	2	2	1	2	1	2
393	1	1	2	1	2	2	1	1	1	2	4	2	1	2	2	3	1	1	2	2	1	1	3	2	3	3	2	4	2	2	3	3	2	3	1	1	2	3	2	2	3	2	2	2	3	2	3	2	3
394	2	2	2	1	3	3	2	1	1	3	3	2	2	2	1	1	2	1	1	2	1	2	3	2	3	2	2	4	2	2	3	3	2	3	2	2	3	2	2	2	3	2	2	2	3	2	3	2	3
395	2	3	1	2	2	1	2	2	3	1	2	1	1	1	1	1	3	3	2	2	2	3	2	2	2	3	1	3	1	1	2	3	2	3	1	1	3	2	1	2	2	1	1	1	2	1	2	1	2
396	1	2	3	1	3	1	2	1	3	2	4	1	2	1	2	2	2	2	2	2	1	2	3	2	3	3	1	3	2	3	3	2	2	3	2	2	3	3	2	3	2	2	1	1	3	2	3	2	3
397	1	3	2	1	2	1	2	2	3	2	3	2	1	2	2	3	3	3	2	2	1	2	3	2	2	3	1	3	1	1	2	3	2	2	1	1	3	2	2	2	2	3	2	2	2	2	3	2	3
398	1	1	3	1	2	3	1	1	1	2	4	2	1	2	3	3	1	1	1	1	1	1	3	2	3	3	2	4	2	2	3	3	2	3	2	2	3	2	2	3	3	2	2	2	3	2	3	2	2
399	2	1	2	1	2	1	2	2	3	2	3	1	1	2	1	1	2	1	1	1	1	2	3	2	2	3	1	3	2	2	3	2	1	2	1	1	2	2	2	1	2	2	1	2	2	2	2	2	3
400	2	3	2	2	3	1	2	2	2	2	2	1	1	2	1	1	3	2	1	2	2	3	2	2	3	3	1	3	2	1	1	2	1	1	1	1	2	2	3	2	2	2	1	3	2	2	2	1	2
401	2	1	2	1	3	1	2	2	3	1	3	1	1	2	1	1	2	1	1	2	1	2	3	2	3	3	2	4	1	1	2	2	1	3	1	1	3	3	2	2	2	3	1	2	3	2	2	2	3
402	1	2	2	1	3	1	2	2	2	2	4	1	1	2	2	2	3	3	2	3	2	3	3	2	2	3	1	3	1	1	2	2	1	2	2	2	3	2	2	2	1	2	1	2	3	2	2	2	3
403	1	1	2	1	2	2	1	2	3	2	4	2	1	2	1	3	1	1	1	1	1	1	3	2	3	3	1	3	2	2	3	2	2	3	1	1	2	2	2	2	1	1	2	2	3	2	3	2	3
404	1	1	3	1	2	3	1	2	3	2	4	3	2	2	1	1	1	1	1	1	1	1	3	2	3	3	2	3	2	1	3	2	1	2	1	1	3	2	2	3	2	2	1	1	2	2	2	1	2
405	1	3	3	2	3	2	2	2	2	3	1	2	1	2	2	2	3	3	2	2	2	3	3	1	2	2	1	3	1	1	2	1	1	2	1	1	1	2	3	2	2	1	1	2	2	2	3	2	1
406	1	3	3	2	2	1	2	1	3	1	2	2	1	1	2	2	3	2	2	2	2	3	3	1	2	3	1	3	1	1	2	3	1	2	1	1	3	2	2	3	2	2	1	2	3	2	2	1	2
407	2	2	2	1	3	1	2	2	2	2	3	2	1	2	1	1	1	2	1	2	1	2	3	2	3	3	1	3	1	1	2	3	2	2	1	1	3	2	2	2	3	2	1	1	2	3	2	1	2
408	1	2	3	1	2	3	2	1	1	3	3	2	2	1	2	3	1	1	2	2	1	2	3	2	3	3	2	3	2	2	3	2	2	3	2	2	3	3	2	3	2	2	1	2	3	2	2	3	2
409	1	3	2	1	3	1	2	2	2	2	3	3	2	2	3	3	2	2	1	2	1	2	3	2	3	3	1	3	1	2	3	2	2	3	1	1	2	3	2	2	2	2	1	1	2	2	3	1	2
410	2	3	2	1	2	1	2	2	2	2	3	3	1	2	1	1	2	2	1	2	1	1	3	2	3	2	1	4	1	1	3	2	2	3	1	1	2	2	3	2	2	2	1	2	3	2	3	2	3
411	1	2	3	1	3	1	2	1	3	2	3	1	2	2	2	2	2	2	1	2	2	2	3	2	3	3	1	4	1	1	2	2	2	3	2	2	3	3	2	3	2	3	2	2	3	2	3	2	3
412	2	3	1	2	2	1	2	2	3	1	2	1	1	1	1	1	3	3	2	2	2	3	3	2	2	2	1	3	1	1	2	3	2	2	1	1	2	2	2	2	1	1	1	2	1	1	2	1	2
413	1	1	4	1	2	1	1	1	3	2	4	2	1	2	2	3	1	1	1	2	1	2	3	2	3	3	2	3	1	2	3	2	2	2	1	1	2	3	2	2	2	2	1	1	3	2	2	2	3
414	2	1	2	1	2	2	2	1	3	3	3	3	1	2	1	3	2	1	1	2	1	1	3	2	3	3	2	4	2	2	3	3	2	3	2	2	3	2	3	3	2	2	2	1	3	2	2	2	3
415	1	3	4	2	3	2	2	1	1	2	2	1	2	1	2	2	3	2	1	2	2	3	3	1	2	3	1	3	1	1	2	1	1	2	1	1	3	2	3	2	1	2	1	1	2	2	2	1	2
416	2	2	3	1	3	3	2	2	2	3	3	3	1	2	1	1	2	1	2	2	1	2	3	2	3	3	2	4	2	2	3	3	2	3	3	3	2	3	2	3	2	2	1	2	3	3	3	2	3
417	2	1	2	1	2	1	2	1	3	2	3	2	1	2	1	1	1	1	1	1	1	2	3	2	3	3	2	4	2	2	3	3	2	2	2	2	3	2	3	3	2	2	1	2	3	2	3	2	3
418	1	3	2	1	2	2	2	1	1	2	4	1	1	2	2	3	3	3	2	2	2	3	3	2	3	3	1	3	1	1	2	3	1	3	2	2	3	2	3	2	2	1	1	1	2	2	3	2	2
419	1	3	3	1	3	1	2	2	2	2	3	2	1	1	2	3	3	3	2	3	2	3	3	2	3	3	2	3	1	1	2	2	1	3	1	1	3	2	3	2	3	2	1	1	1	2	3	1	2
420	2	2	2	1	3	2	2	2	2	3	3	3	2	2	1	1	1	1	1	2	1	1	3	2	3	2	2	4	2	1	2	2	3	2	2	2	3	2	3	3	2	2	1	2	3	2	3	2	2
421	1	2	1	1	3	1	2	1	3	3	3	3	1	1	3	3	1	1	2	2	1	2	3	2	3	3	2	4	2	2	3	3	2	2	2	2	2	2	1	2	2	2	1	1	3	2	3	2	3
422	2	2	3	1	3	2	2	2	2	3	3	2	1	2	1	1	2	1	2	1	1	2	3	3	3	3	2	4	2	1	2	3	1	3	2	2	3	3	2	3	2	2	1	1	2	3	3	1	3
423	1	3	3	1	3	2	2	2	2	2	4	3	1	1	2	3	2	2	2	2	1	2	3	2	3	3	2	4	2	2	3	3	3	2	2	2	3	2	2	3	2	2	2	3	2	2	3	2	2
424	1	2	2	2	3	1	2	2	2	3	2	3	1	2	3	3	3	2	2	2	2	3	3	2	3	3	1	3	2	3	3	2	2	2	1	1	2	2	3	2	2	1	1	1	2	2	3	2	3
425	2	3	2	2	2	1	2	2	2	2	2	2	1	2	1	1	3	3	1	2	1	2	3	2	3	3	1	3	1	1	2	1	1	3	1	1	3	2	3	2	1	1	1	2	3	2	3	1	2
426	2	3	2	1	3	2	2	2	2	2	3	2	1	1	1	1	2	2	1	2	1	2	3	1	3	2	1	3	1	1	2	3	2	3	1	1	3	2	3	2	1	1	1	1	2	2	1	1	2
427	2	2	2	1	3	2	2	2	2	3	4	2	2	2	1	1	2	2	1	2	1	2	3	2	3	3	2	4	1	1	2	3	2	3	2	2	3	3	3	2	2	2	1	2	3	2	3	1	3
428	2	2	2	1	2	2	2	2	2	2	3	3	1	1	1	1	2	1	2	2	1	2	3	3	3	2	1	3	1	1	3	2	1	2	1	1	2	3	2	1	1	2	1	2	3	2	3	1	2
429	2	3	2	2	3	1	2	2	2	2	2	1	1	1	3	2	2	3	2	2	2	3	3	2	3	3	1	3	1	1	2	3	1	2	1	1	3	2	3	2	1	1	1	2	2	2	3	2	3
430	1	3	3	2	3	1	2	2	2	2	2	2	1	2	2	2	3	3	1	2	2	3	3	1	2	3	1	3	1	1	2	1	1	2	1	1	3	2	3	2	2	1	1	1	2	2	2	1	2
431	1	2	2	1	2	1	2	2	2	2	4	3	1	1	3	3	2	2	2	2	3	3	3	2	3	3	1	3	2	2	2	2	3	2	1	1	3	2	3	2	3	2	1	2	3	2	3	1	2
432	2	2	2	1	2	2	2	1	3	2	4	3	1	2	1	1	1	1	1	1	1	1	3	2	3	3	1	3	1	2	3	2	1	3	2	2	3	3	3	2	3	1	1	2	3	3	3	2	3
433	2	3	2	1	3	1	2	2	2	2	3	2	1	1	1	1	3	3	2	2	1	2	3	2	3	3	1	3	1	1	3	2	1	3	2	2	3	2	2	2	2	1	1	2	2	3	2	1	2
434	2	3	1	2	3	1	2	2	3	1	2	2	1	1	2	2	3	3	2	2	2	3	3	1	2	3	1	3	1	1	2	3	1	2	1	1	2	2	2	2	2	1	1	1	2	2	3	2	2
435	2	2	2	1	3	2	2	1	3	3	3	1	1	2	1	1	2	1	2	2	2	3	3	2	3	3	2	4	1	1	3	2	2	3	2	2	3	2	2	2	2	1	1	1	2	2	2	1	2
436	1	2	3	1	3	3	2	1	1	3	3	3	2	2	2	3	1	1	2	2	1	1	3	3	3	4	2	4	2	2	3	2	2	3	3	3	2	3	3	3	2	2	2	1	2	3	3	2	3
[truncated: 59 more columns]
